# Supplementary material for: Epithelial Expressed B7-H4 Drives Differential Immunotherapy Response in Murine and Human Breast Cancer
Source: Cancer Res Commun. 2024 Apr 24;4(4):1120–34. doi: 10.1158/2767-9764.CRC-23-0468 (PMC11041871; doi:10.1158/2767-9764.CRC-23-0468)
Supplement: Table S1 — Supplementary Table 1. DE genes between isotype treated and anti-PD-L1 treated EMT6 tumors. [file crc-23-0468-s08.xlsx]

## Sheet: 1. DE_Isotype_vs_PDL1_Controlv
feature	avgExpr	logFC	statistic	auc	pval	padj	pct_in	pct_out	significance
Lilra5	-0.907842	-1.81568	0	0	0.00507487	0.166915	100	100	Enriched in Isotype
Bcl6	0.700165	1.40033	36	1	0.00507487	0.166915	100	100	Enriched in anti PD-L1
Ccnd3	0.803077	1.60615	36	1	0.00507487	0.166915	100	100	Enriched in anti PD-L1
Clu	0.501926	1.00385	36	1	0.00507487	0.166915	100	100	Enriched in anti PD-L1
Flt3l	0.82193	1.64386	36	1	0.00507487	0.166915	100	100	Enriched in anti PD-L1
Hsd11b1	0.637496	1.27499	36	1	0.00507487	0.166915	100	100	Enriched in anti PD-L1
Hspb2	0.552881	1.10576	36	1	0.00507487	0.166915	100	100	Enriched in anti PD-L1
Irgm2	0.655248	1.3105	36	1	0.00507487	0.166915	100	100	Enriched in anti PD-L1
Mertk	0.610984	1.22197	36	1	0.00507487	0.166915	100	100	Enriched in anti PD-L1
Ripk2	0.741284	1.48257	36	1	0.00507487	0.166915	100	100	Enriched in anti PD-L1
Traf2	0.759158	1.51832	36	1	0.00507487	0.166915	100	100	Enriched in anti PD-L1
C1s1	0.642465	1.28493	35	0.972222	0.00823902	0.166915	100	100	Enriched in anti PD-L1
Itga1	0.681039	1.36208	35	0.972222	0.00823902	0.166915	100	100	Enriched in anti PD-L1
Pdgfrb	0.644212	1.28842	35	0.972222	0.00823902	0.166915	100	100	Enriched in anti PD-L1
Tlr8	0.509443	1.01889	35	0.972222	0.00823902	0.166915	100	100	Enriched in anti PD-L1
Tgfbr1	-0.678175	-1.35635	2	0.0555556	0.0130652	0.166915	100	100	Enriched in Isotype
C1ra	0.65451	1.30902	34	0.944444	0.0130652	0.166915	100	100	Enriched in anti PD-L1
Cd200	0.704932	1.40986	34	0.944444	0.0130652	0.166915	100	100	Enriched in anti PD-L1
Cfh	0.587555	1.17511	34	0.944444	0.0130652	0.166915	100	100	Enriched in anti PD-L1
Dock9	0.677458	1.35492	34	0.944444	0.0130652	0.166915	100	100	Enriched in anti PD-L1
Gbp5	0.60317	1.20634	34	0.944444	0.0130652	0.166915	100	100	Enriched in anti PD-L1
Gtf3c1	0.67103	1.34206	34	0.944444	0.0130652	0.166915	100	100	Enriched in anti PD-L1
Il15ra	0.741902	1.4838	34	0.944444	0.0130652	0.166915	100	100	Enriched in anti PD-L1
Il1rl1	0.679315	1.35863	34	0.944444	0.0130652	0.166915	100	100	Enriched in anti PD-L1
Irf1	0.638206	1.27641	34	0.944444	0.0130652	0.166915	100	100	Enriched in anti PD-L1
Irf2	0.622122	1.24424	34	0.944444	0.0130652	0.166915	100	100	Enriched in anti PD-L1
Msln	0.560248	1.1205	34	0.944444	0.0130652	0.166915	100	100	Enriched in anti PD-L1
Nos2	0.583593	1.16719	34	0.944444	0.0130652	0.166915	100	100	Enriched in anti PD-L1
Pla2g6	0.723939	1.44788	34	0.944444	0.0130652	0.166915	100	100	Enriched in anti PD-L1
Prf1	0.644369	1.28874	34	0.944444	0.0130652	0.166915	100	100	Enriched in anti PD-L1
Psen2	0.67679	1.35358	34	0.944444	0.0130652	0.166915	100	100	Enriched in anti PD-L1
Sigirr	0.61737	1.23474	34	0.944444	0.0130652	0.166915	100	100	Enriched in anti PD-L1
Tap1	0.703034	1.40607	34	0.944444	0.0130652	0.166915	100	100	Enriched in anti PD-L1
Tnfsf10	0.697634	1.39527	34	0.944444	0.0130652	0.166915	100	100	Enriched in anti PD-L1
Trp53	0.669724	1.33945	34	0.944444	0.0130652	0.166915	100	100	Enriched in anti PD-L1
Vcam1	0.730375	1.46075	34	0.944444	0.0130652	0.166915	100	100	Enriched in anti PD-L1
Cx3cr1	-0.696763	-1.39353	3	0.0833333	0.0202406	0.166915	100	100	Enriched in Isotype
Pparg	-0.77447	-1.54894	3	0.0833333	0.0202406	0.166915	100	100	Enriched in Isotype
Angpt1	0.52244	1.04488	33	0.916667	0.0202406	0.166915	100	100	Enriched in anti PD-L1
Angpt2	0.572409	1.14482	33	0.916667	0.0202406	0.166915	100	100	Enriched in anti PD-L1
Atm	0.725342	1.45068	33	0.916667	0.0202406	0.166915	100	100	Enriched in anti PD-L1
Bmi1	0.533631	1.06726	33	0.916667	0.0202406	0.166915	100	100	Enriched in anti PD-L1
C3	0.603173	1.20635	33	0.916667	0.0202406	0.166915	100	100	Enriched in anti PD-L1
C4b	0.644185	1.28837	33	0.916667	0.0202406	0.166915	100	100	Enriched in anti PD-L1
Casp1	0.614344	1.22869	33	0.916667	0.0202406	0.166915	100	100	Enriched in anti PD-L1
Casp3	0.604922	1.20984	33	0.916667	0.0202406	0.166915	100	100	Enriched in anti PD-L1
Ccl5	0.547809	1.09562	33	0.916667	0.0202406	0.166915	100	100	Enriched in anti PD-L1
Cd274	0.542257	1.08451	33	0.916667	0.0202406	0.166915	100	100	Enriched in anti PD-L1
Cd38	0.528587	1.05717	33	0.916667	0.0202406	0.166915	100	100	Enriched in anti PD-L1
Cd8a	0.659823	1.31965	33	0.916667	0.0202406	0.166915	100	100	Enriched in anti PD-L1
Col3a1	0.54969	1.09938	33	0.916667	0.0202406	0.166915	100	100	Enriched in anti PD-L1
Cxcl12	0.60892	1.21784	33	0.916667	0.0202406	0.166915	100	100	Enriched in anti PD-L1
Cxcr6	0.628773	1.25755	33	0.916667	0.0202406	0.166915	100	100	Enriched in anti PD-L1
Cyld	0.569305	1.13861	33	0.916667	0.0202406	0.166915	100	100	Enriched in anti PD-L1
Fas	0.630083	1.26017	33	0.916667	0.0202406	0.166915	100	100	Enriched in anti PD-L1
Fcgr4	0.533591	1.06718	33	0.916667	0.0202406	0.166915	100	100	Enriched in anti PD-L1
Fn1	0.604368	1.20874	33	0.916667	0.0202406	0.166915	100	100	Enriched in anti PD-L1
Gbp2b	0.619423	1.23885	33	0.916667	0.0202406	0.166915	100	100	Enriched in anti PD-L1
Gzmb	0.61144	1.22288	33	0.916667	0.0202406	0.166915	100	100	Enriched in anti PD-L1
Il1r1	0.626041	1.25208	33	0.916667	0.0202406	0.166915	100	100	Enriched in anti PD-L1
Irak1	0.674524	1.34905	33	0.916667	0.0202406	0.166915	100	100	Enriched in anti PD-L1
Irf3	0.708484	1.41697	33	0.916667	0.0202406	0.166915	100	100	Enriched in anti PD-L1
Irf8	0.592471	1.18494	33	0.916667	0.0202406	0.166915	100	100	Enriched in anti PD-L1
Lbp	0.620208	1.24042	33	0.916667	0.0202406	0.166915	100	100	Enriched in anti PD-L1
Mavs	0.600423	1.20085	33	0.916667	0.0202406	0.166915	100	100	Enriched in anti PD-L1
Pdgfc	0.537815	1.07563	33	0.916667	0.0202406	0.166915	100	100	Enriched in anti PD-L1
Serping1	0.670015	1.34003	33	0.916667	0.0202406	0.166915	100	100	Enriched in anti PD-L1
Smad3	0.661261	1.32252	33	0.916667	0.0202406	0.166915	100	100	Enriched in anti PD-L1
Smad4	0.549659	1.09932	33	0.916667	0.0202406	0.166915	100	100	Enriched in anti PD-L1
Socs1	0.578124	1.15625	33	0.916667	0.0202406	0.166915	100	100	Enriched in anti PD-L1
Tnfrsf9	0.637417	1.27483	33	0.916667	0.0202406	0.166915	100	100	Enriched in anti PD-L1
Tnfsf13	0.665614	1.33123	33	0.916667	0.0202406	0.166915	100	100	Enriched in anti PD-L1
Zbp1	0.617598	1.2352	33	0.916667	0.0202406	0.166915	100	100	Enriched in anti PD-L1
Gpr183	-0.628176	-1.25635	4	0.111111	0.030639	0.179074	100	100	Enriched in Isotype
Tfrc	-0.545329	-1.09066	4	0.111111	0.030639	0.179074	100	100	Enriched in Isotype
Tnfrsf13b	-0.508841	-1.01768	4	0.111111	0.030639	0.179074	100	100	Enriched in Isotype
Amica1	0.648048	1.2961	32	0.888889	0.030639	0.179074	100	100	Enriched in anti PD-L1
Atg12	0.594036	1.18807	32	0.888889	0.030639	0.179074	100	100	Enriched in anti PD-L1
Atg7	0.619649	1.2393	32	0.888889	0.030639	0.179074	100	100	Enriched in anti PD-L1
Bid	0.583676	1.16735	32	0.888889	0.030639	0.179074	100	100	Enriched in anti PD-L1
Bst1	0.593962	1.18792	32	0.888889	0.030639	0.179074	100	100	Enriched in anti PD-L1
Bst2	0.570803	1.14161	32	0.888889	0.030639	0.179074	100	100	Enriched in anti PD-L1
Ccl8	0.56615	1.1323	32	0.888889	0.030639	0.179074	100	100	Enriched in anti PD-L1
Cd40	0.522271	1.04454	32	0.888889	0.030639	0.179074	100	100	Enriched in anti PD-L1
Cd7	0.615732	1.23146	32	0.888889	0.030639	0.179074	100	100	Enriched in anti PD-L1
Cxcl10	0.578662	1.15732	32	0.888889	0.030639	0.179074	100	100	Enriched in anti PD-L1
Cxcl9	0.623568	1.24714	32	0.888889	0.030639	0.179074	100	100	Enriched in anti PD-L1
Egr3	0.695312	1.39062	32	0.888889	0.030639	0.179074	100	100	Enriched in anti PD-L1
Fcer1a	0.466936	0.933872	32	0.888889	0.030639	0.179074	100	100	Enriched in anti PD-L1
Gzma	0.523652	1.0473	32	0.888889	0.030639	0.179074	100	100	Enriched in anti PD-L1
H2-K1	0.612256	1.22451	32	0.888889	0.030639	0.179074	100	100	Enriched in anti PD-L1
H2-M3	0.547351	1.0947	32	0.888889	0.030639	0.179074	100	100	Enriched in anti PD-L1
Il12rb1	0.644959	1.28992	32	0.888889	0.030639	0.179074	100	100	Enriched in anti PD-L1
Ilf3	0.551078	1.10216	32	0.888889	0.030639	0.179074	100	100	Enriched in anti PD-L1
Itgal	0.630469	1.26094	32	0.888889	0.030639	0.179074	100	100	Enriched in anti PD-L1
Kit	0.498099	0.996198	32	0.888889	0.030639	0.179074	100	100	Enriched in anti PD-L1
Ncam1	0.509191	1.01838	32	0.888889	0.030639	0.179074	100	100	Enriched in anti PD-L1
Psmb10	0.641215	1.28243	32	0.888889	0.030639	0.179074	100	100	Enriched in anti PD-L1
Psmb8	0.656588	1.31318	32	0.888889	0.030639	0.179074	100	100	Enriched in anti PD-L1
Psmb9	0.604021	1.20804	32	0.888889	0.030639	0.179074	100	100	Enriched in anti PD-L1
Tapbp	0.672689	1.34538	32	0.888889	0.030639	0.179074	100	100	Enriched in anti PD-L1
Tbk1	0.401018	0.802037	32	0.888889	0.030639	0.179074	100	100	Enriched in anti PD-L1
Tpsab1	0.535281	1.07056	32	0.888889	0.030639	0.179074	100	100	Enriched in anti PD-L1
Cd207	-0.669797	-1.33959	5	0.138889	0.0453276	0.213181	100	100	Enriched in Isotype
Cspg4	-0.538497	-1.07699	5	0.138889	0.0453276	0.213181	100	100	Enriched in Isotype
Itgax	-0.552581	-1.10516	5	0.138889	0.0453276	0.213181	100	100	Enriched in Isotype
Abl1	0.600955	1.20191	31	0.861111	0.0453276	0.213181	100	100	Enriched in anti PD-L1
Bax	0.531172	1.06234	31	0.861111	0.0453276	0.213181	100	100	Enriched in anti PD-L1
Cd1d1	0.500343	1.00069	31	0.861111	0.0453276	0.213181	100	100	Enriched in anti PD-L1
Cma1	0.519864	1.03973	31	0.861111	0.0453276	0.213181	100	100	Enriched in anti PD-L1
Cybb	0.528873	1.05775	31	0.861111	0.0453276	0.213181	100	100	Enriched in anti PD-L1
Egr2	0.645566	1.29113	31	0.861111	0.0453276	0.213181	100	100	Enriched in anti PD-L1
Ifng	0.550883	1.10177	31	0.861111	0.0453276	0.213181	100	100	Enriched in anti PD-L1
Igf2r	0.620299	1.2406	31	0.861111	0.0453276	0.213181	100	100	Enriched in anti PD-L1
Ikbkg	0.53794	1.07588	31	0.861111	0.0453276	0.213181	100	100	Enriched in anti PD-L1
Klrc1	0.507425	1.01485	31	0.861111	0.0453276	0.213181	100	100	Enriched in anti PD-L1
Mfge8	0.572522	1.14504	31	0.861111	0.0453276	0.213181	100	100	Enriched in anti PD-L1
Mif	0.588398	1.1768	31	0.861111	0.0453276	0.213181	100	100	Enriched in anti PD-L1
Reps1	0.55998	1.11996	31	0.861111	0.0453276	0.213181	100	100	Enriched in anti PD-L1
Slamf7	0.57654	1.15308	31	0.861111	0.0453276	0.213181	100	100	Enriched in anti PD-L1
Snai1	0.597796	1.19559	31	0.861111	0.0453276	0.213181	100	100	Enriched in anti PD-L1
Stat1	0.590231	1.18046	31	0.861111	0.0453276	0.213181	100	100	Enriched in anti PD-L1
Tie1	0.585324	1.17065	31	0.861111	0.0453276	0.213181	100	100	Enriched in anti PD-L1
Tlr3	0.573828	1.14766	31	0.861111	0.0453276	0.213181	100	100	Enriched in anti PD-L1
Tnfrsf10b	0.554174	1.10835	31	0.861111	0.0453276	0.213181	100	100	Enriched in anti PD-L1
Twist1	0.479049	0.958097	31	0.861111	0.0453276	0.213181	100	100	Enriched in anti PD-L1
Vegfc	0.472736	0.945473	31	0.861111	0.0453276	0.213181	100	100	Enriched in anti PD-L1
Ythdf2	0.638681	1.27736	31	0.861111	0.0453276	0.213181	100	100	Enriched in anti PD-L1
