# Supplementary material for: Epithelial Expressed B7-H4 Drives Differential Immunotherapy Response in Murine and Human Breast Cancer
Source: Cancer Res Commun. 2024 Apr 24;4(4):1120–34. doi: 10.1158/2767-9764.CRC-23-0468 (PMC11041871; doi:10.1158/2767-9764.CRC-23-0468)
Supplement: Table S2 — Supplementary Table 2. DE genes between isotype treated and anti-PD-L1 treated EMT6-B7-H4+ tumors. [file crc-23-0468-s09.xlsx]

## Sheet: 2. DE_Isotype_vs_PDL1_B7H4v
feature	avgExpr	logFC	statistic	auc	pval	padj	pct_in	pct_out	significance
Dusp4	-0.596908	-1.19382	0	0	0.00507487	0.428939	100	100	Enriched in Isotype
Ccl9	-0.490894	-0.981787	1	0.0277778	0.00823902	0.428939	100	100	Enriched in Isotype
Cd14	-0.539431	-1.07886	1	0.0277778	0.00823902	0.428939	100	100	Enriched in Isotype
Cd81	-0.508839	-1.01768	1	0.0277778	0.00823902	0.428939	100	100	Enriched in Isotype
Mapk3	-0.392448	-0.784896	1	0.0277778	0.00823902	0.428939	100	100	Enriched in Isotype
Trem1	-0.530343	-1.06069	1	0.0277778	0.00823902	0.428939	100	100	Enriched in Isotype
C5ar1	-0.638645	-1.27729	2	0.0555556	0.0130652	0.428939	100	100	Enriched in Isotype
Cx3cr1	-0.436746	-0.873492	2	0.0555556	0.0130652	0.428939	100	100	Enriched in Isotype
Osm	-0.556789	-1.11358	2	0.0555556	0.0130652	0.428939	100	100	Enriched in Isotype
Plaur	-0.391836	-0.783671	2	0.0555556	0.0130652	0.428939	100	100	Enriched in Isotype
Pvr	-0.549293	-1.09859	2	0.0555556	0.0130652	0.428939	100	100	Enriched in Isotype
Sh2d1b1	-0.409503	-0.819007	2	0.0555556	0.0130652	0.428939	100	100	Enriched in Isotype
Tgfbr1	-0.591926	-1.18385	2	0.0555556	0.0130652	0.428939	100	100	Enriched in Isotype
Tlr2	-0.432355	-0.86471	2	0.0555556	0.0130652	0.428939	100	100	Enriched in Isotype
Tollip	-0.447748	-0.895497	2	0.0555556	0.0130652	0.428939	100	100	Enriched in Isotype
Trem2	-0.388992	-0.777983	2	0.0555556	0.0130652	0.428939	100	100	Enriched in Isotype
Hsd11b1	0.622999	1.246	33	0.916667	0.0202406	0.428939	100	100	Enriched in anti PD-L1
Anxa1	-0.464643	-0.929286	3	0.0833333	0.0202406	0.428939	100	100	Enriched in Isotype
Cd83	-0.548359	-1.09672	3	0.0833333	0.0202406	0.428939	100	100	Enriched in Isotype
Csf1r	-0.523315	-1.04663	3	0.0833333	0.0202406	0.428939	100	100	Enriched in Isotype
Trp53	-0.515709	-1.03142	3	0.0833333	0.0202406	0.428939	100	100	Enriched in Isotype
Cd5	0.567942	1.13588	32	0.888889	0.030639	0.428939	100	100	Enriched in anti PD-L1
Itk	0.51506	1.03012	32	0.888889	0.030639	0.428939	100	100	Enriched in anti PD-L1
Lbp	0.488371	0.976742	32	0.888889	0.030639	0.428939	100	100	Enriched in anti PD-L1
Zap70	0.526856	1.05371	32	0.888889	0.030639	0.428939	100	100	Enriched in anti PD-L1
Ambp	-0.366304	-0.732608	4	0.111111	0.030639	0.428939	100	100	Enriched in Isotype
Cd33	-0.553876	-1.10775	4	0.111111	0.030639	0.428939	100	100	Enriched in Isotype
Cd68	-0.549324	-1.09865	4	0.111111	0.030639	0.428939	100	100	Enriched in Isotype
Il1r2	-0.522451	-1.0449	4	0.111111	0.030639	0.428939	100	100	Enriched in Isotype
Il3ra	-0.432765	-0.865531	4	0.111111	0.030639	0.428939	100	100	Enriched in Isotype
Il6ra	-0.457019	-0.914038	4	0.111111	0.030639	0.428939	100	100	Enriched in Isotype
Map2k2	-0.513808	-1.02762	4	0.111111	0.030639	0.428939	100	100	Enriched in Isotype
Mcam	-0.435351	-0.870701	4	0.111111	0.030639	0.428939	100	100	Enriched in Isotype
Ncf4	-0.441733	-0.883467	4	0.111111	0.030639	0.428939	100	100	Enriched in Isotype
Psmd7	-0.551565	-1.10313	4	0.111111	0.030639	0.428939	100	100	Enriched in Isotype
Spp1	-0.650051	-1.3001	4	0.111111	0.030639	0.428939	100	100	Enriched in Isotype
Tnfsf14	-0.498183	-0.996366	4	0.111111	0.030639	0.428939	100	100	Enriched in Isotype
C1s1	0.433891	0.867782	31	0.861111	0.0453276	0.428939	100	100	Enriched in anti PD-L1
Irf4	0.449907	0.899813	31	0.861111	0.0453276	0.428939	100	100	Enriched in anti PD-L1
Lck	0.560193	1.12039	31	0.861111	0.0453276	0.428939	100	100	Enriched in anti PD-L1
Txk	0.551047	1.10209	31	0.861111	0.0453276	0.428939	100	100	Enriched in anti PD-L1
Btk	-0.491328	-0.982656	5	0.138889	0.0453276	0.428939	100	100	Enriched in Isotype
Cdkn1a	-0.524841	-1.04968	5	0.138889	0.0453276	0.428939	100	100	Enriched in Isotype
Lyn	-0.384526	-0.769051	5	0.138889	0.0453276	0.428939	100	100	Enriched in Isotype
Rel	-0.581778	-1.16356	5	0.138889	0.0453276	0.428939	100	100	Enriched in Isotype
