# Supplementary material for: Epithelial Expressed B7-H4 Drives Differential Immunotherapy Response in Murine and Human Breast Cancer
Source: Cancer Res Commun. 2024 Apr 24;4(4):1120–34. doi: 10.1158/2767-9764.CRC-23-0468 (PMC11041871; doi:10.1158/2767-9764.CRC-23-0468)
Supplement: Table S3 — Supplementary Table 3. DE genes between isotype treated EMT6 and EMT6-B7-H4+ tumors, early timepoint, 7 days post isotype treatment. [file crc-23-0468-s10.xlsx]

## Sheet: 3. DE_B7H4_vs_Control_early
feature	avgExpr	logFC	statistic	auc	pval	padj	pct_in	pct_out	significance
Tlr8	0.476633	0.953267	119	0.826389	0.00725995	0.904509	100	100	Enriched in B7-H4
Cd2	-0.433541	-0.867082	28	0.194444	0.0120228	0.904509	100	100	Enriched in Control
Amica1	0.430141	0.860282	116	0.805556	0.0120228	0.904509	100	100	Enriched in B7-H4
Fut7	0.445571	0.891142	115	0.798611	0.014138	0.904509	100	100	Enriched in B7-H4
Ccl6	0.30682	0.61364	112	0.777778	0.0225761	0.904509	100	100	Enriched in B7-H4
Cdh1	0.259441	0.518882	110	0.763889	0.0303828	0.904509	100	100	Enriched in B7-H4
Irak4	0.304335	0.60867	110	0.763889	0.0303828	0.904509	100	100	Enriched in B7-H4
Tfrc	-0.0401044	-0.0802089	34	0.236111	0.0303828	0.904509	100	100	Non-sig
Ewsr1	-0.365119	-0.730239	35	0.243056	0.0350891	0.904509	100	100	Enriched in Control
Csf3r	0.420721	0.841443	109	0.756944	0.0350891	0.904509	100	100	Enriched in B7-H4
Mpo	0.40698	0.81396	108	0.75	0.0404041	0.904509	100	100	Enriched in B7-H4
Msln	0.328274	0.656548	108	0.75	0.0404041	0.904509	100	100	Enriched in B7-H4
Cd79b	-0.310483	-0.620966	37	0.256944	0.0463866	0.904509	100	100	Enriched in Control
Pax5	-0.282076	-0.564152	37	0.256944	0.0463866	0.904509	100	100	Enriched in Control
Ccl8	0.319037	0.638073	107	0.743056	0.0463866	0.904509	100	100	Enriched in B7-H4
Cxcr2	0.271868	0.543735	107	0.743056	0.0463866	0.904509	100	100	Enriched in B7-H4
Psmd7	0.324559	0.649119	107	0.743056	0.0463866	0.904509	100	100	Enriched in B7-H4
