# Supplementary material for: Epithelial Expressed B7-H4 Drives Differential Immunotherapy Response in Murine and Human Breast Cancer
Source: Cancer Res Commun. 2024 Apr 24;4(4):1120–34. doi: 10.1158/2767-9764.CRC-23-0468 (PMC11041871; doi:10.1158/2767-9764.CRC-23-0468)
Supplement: Table S4 — Supplementary Table 4. DE genes between EMT6 and EMT6-B7-H4+ tumors harvested at 500mm^3. [file crc-23-0468-s11.xlsx]

## Sheet: 4. DE_B7H4_vs_Control_late
feature	avgExpr	logFC	statistic	auc	pval	padj	pct_in	pct_out	significance
Bst2	-0.645748	-1.2915	14	0.0972222	0.000900936	0.218658	100	100	Enriched in Control
Mrc1	0.670869	1.34174	129	0.895833	0.00110618	0.218658	100	100	Enriched in B7-H4
Cd33	0.620628	1.24126	125	0.868056	0.00243673	0.218658	100	100	Enriched in B7-H4
Ifi44	-0.611281	-1.22256	19	0.131944	0.00243673	0.218658	100	100	Enriched in Control
Gzmb	-0.612196	-1.22439	21	0.145833	0.00354984	0.218658	100	100	Enriched in Control
Egr1	0.470177	0.940354	122	0.847222	0.00426476	0.218658	100	100	Enriched in B7-H4
Ifi44l	-0.530436	-1.06087	23	0.159722	0.00510791	0.218658	100	100	Enriched in Control
Cxcl11	-0.444751	-0.889502	24	0.166667	0.00609895	0.218658	100	100	Enriched in Control
Gzma	-0.555509	-1.11102	24	0.166667	0.00609895	0.218658	100	100	Enriched in Control
Cd63	-0.520325	-1.04065	25	0.173611	0.00725995	0.218658	100	100	Enriched in Control
Ddx58	-0.539368	-1.07874	25	0.173611	0.00725995	0.218658	100	100	Enriched in Control
Il2rb	-0.505505	-1.01101	25	0.173611	0.00725995	0.218658	100	100	Enriched in Control
Axl	-0.487312	-0.974625	26	0.180556	0.00861556	0.218658	100	100	Enriched in Control
Colec12	0.484772	0.969543	118	0.819444	0.00861556	0.218658	100	100	Enriched in B7-H4
Il1r2	0.435025	0.87005	118	0.819444	0.00861556	0.218658	100	100	Enriched in B7-H4
Map2k2	-0.483177	-0.966355	26	0.180556	0.00861556	0.218658	100	100	Enriched in Control
Ewsr1	0.46845	0.9369	117	0.8125	0.0101931	0.218658	100	100	Enriched in B7-H4
F13a1	0.543951	1.0879	117	0.8125	0.0101931	0.218658	100	100	Enriched in B7-H4
Ifi35	-0.503036	-1.00607	27	0.1875	0.0101931	0.218658	100	100	Enriched in Control
Itgam	0.56702	1.13404	117	0.8125	0.0101931	0.218658	100	100	Enriched in B7-H4
Tpsab1	-0.599523	-1.19905	27	0.1875	0.0101931	0.218658	100	100	Enriched in Control
Ambp	0.552039	1.10408	116	0.805556	0.0120228	0.218658	100	100	Enriched in B7-H4
Ccl5	-0.514569	-1.02914	28	0.194444	0.0120228	0.218658	100	100	Enriched in Control
H2-T23	-0.488361	-0.976723	28	0.194444	0.0120228	0.218658	100	100	Enriched in Control
Tollip	0.337536	0.675072	116	0.805556	0.0120228	0.218658	100	100	Enriched in B7-H4
Ctsw	-0.490305	-0.980609	29	0.201389	0.014138	0.218658	100	100	Enriched in Control
Il4ra	0.510837	1.02167	115	0.798611	0.014138	0.218658	100	100	Enriched in B7-H4
Itga2	-0.488059	-0.976118	29	0.201389	0.014138	0.218658	100	100	Enriched in Control
Klrd1	-0.477564	-0.955128	29	0.201389	0.014138	0.218658	100	100	Enriched in Control
Siglec1	0.349824	0.699647	115	0.798611	0.014138	0.218658	100	100	Enriched in B7-H4
Tapbp	-0.502738	-1.00548	29	0.201389	0.014138	0.218658	100	100	Enriched in Control
Tlr1	0.490597	0.981195	115	0.798611	0.014138	0.218658	100	100	Enriched in B7-H4
Zbp1	-0.50508	-1.01016	29	0.201389	0.014138	0.218658	100	100	Enriched in Control
Cma1	-0.567067	-1.13413	30	0.208333	0.0165749	0.218658	100	100	Enriched in Control
H60a	0.399703	0.799406	114	0.791667	0.0165749	0.218658	100	100	Enriched in B7-H4
Irf7	-0.456579	-0.913158	30	0.208333	0.0165749	0.218658	100	100	Enriched in Control
Lag3	-0.414967	-0.829934	30	0.208333	0.0165749	0.218658	100	100	Enriched in Control
Txk	-0.416013	-0.832026	30	0.208333	0.0165749	0.218658	100	100	Enriched in Control
App	0.439684	0.879369	113	0.784722	0.0193733	0.218658	100	100	Enriched in B7-H4
Atg12	0.454494	0.908988	113	0.784722	0.0193733	0.218658	100	100	Enriched in B7-H4
Cd7	-0.333383	-0.666767	31	0.215278	0.0193733	0.218658	100	100	Enriched in Control
Cxcl10	-0.418113	-0.836225	31	0.215278	0.0193733	0.218658	100	100	Enriched in Control
Maf	0.486141	0.972282	113	0.784722	0.0193733	0.218658	100	100	Enriched in B7-H4
Tlr5	0.523585	1.04717	113	0.784722	0.0193733	0.218658	100	100	Enriched in B7-H4
Tlr6	0.388733	0.777466	113	0.784722	0.0193733	0.218658	100	100	Enriched in B7-H4
Atg7	0.494915	0.989831	112	0.777778	0.0225761	0.218658	100	100	Enriched in B7-H4
C5ar1	0.502921	1.00584	112	0.777778	0.0225761	0.218658	100	100	Enriched in B7-H4
Casp3	-0.419022	-0.838044	32	0.222222	0.0225761	0.218658	100	100	Enriched in Control
Ccr1	0.443666	0.887332	112	0.777778	0.0225761	0.218658	100	100	Enriched in B7-H4
H2-K1	-0.474824	-0.949648	32	0.222222	0.0225761	0.218658	100	100	Enriched in Control
Inpp5d	0.392092	0.784184	112	0.777778	0.0225761	0.218658	100	100	Enriched in B7-H4
Map3k1	0.295815	0.591631	112	0.777778	0.0225761	0.218658	100	100	Enriched in B7-H4
Nfkbia	0.378385	0.756769	112	0.777778	0.0225761	0.218658	100	100	Enriched in B7-H4
Card9	0.436703	0.873407	111	0.770833	0.0262294	0.218658	100	100	Enriched in B7-H4
Ccl7	0.418625	0.83725	111	0.770833	0.0262294	0.218658	100	100	Enriched in B7-H4
Ccr5	0.412268	0.824537	111	0.770833	0.0262294	0.218658	100	100	Enriched in B7-H4
Ccrl2	0.394588	0.789177	111	0.770833	0.0262294	0.218658	100	100	Enriched in B7-H4
Cebpb	0.407094	0.814187	111	0.770833	0.0262294	0.218658	100	100	Enriched in B7-H4
Cx3cr1	0.424269	0.848537	111	0.770833	0.0262294	0.218658	100	100	Enriched in B7-H4
H2-D1	-0.503257	-1.00651	33	0.229167	0.0262294	0.218658	100	100	Enriched in Control
Ifitm2	0.378093	0.756186	111	0.770833	0.0262294	0.218658	100	100	Enriched in B7-H4
Irak3	0.35582	0.711641	111	0.770833	0.0262294	0.218658	100	100	Enriched in B7-H4
Itgax	0.443217	0.886434	111	0.770833	0.0262294	0.218658	100	100	Enriched in B7-H4
Sbno2	0.275813	0.551627	111	0.770833	0.0262294	0.218658	100	100	Enriched in B7-H4
Trem1	0.392215	0.784431	111	0.770833	0.0262294	0.218658	100	100	Enriched in B7-H4
Cd44	0.415423	0.830846	110	0.763889	0.0303828	0.218658	100	100	Enriched in B7-H4
Chuk	-0.440488	-0.880976	34	0.236111	0.0303828	0.218658	100	100	Enriched in Control
Creb5	0.331879	0.663758	110	0.763889	0.0303828	0.218658	100	100	Enriched in B7-H4
Csf3r	0.380162	0.760323	110	0.763889	0.0303828	0.218658	100	100	Enriched in B7-H4
Irak2	0.293658	0.587316	110	0.763889	0.0303828	0.218658	100	100	Enriched in B7-H4
Itk	-0.426725	-0.853451	34	0.236111	0.0303828	0.218658	100	100	Enriched in Control
Jak3	0.439708	0.879416	110	0.763889	0.0303828	0.218658	100	100	Enriched in B7-H4
Mfge8	-0.463496	-0.926992	34	0.236111	0.0303828	0.218658	100	100	Enriched in Control
Slc7a11	0.361596	0.723191	110	0.763889	0.0303828	0.218658	100	100	Enriched in B7-H4
Zap70	-0.413188	-0.826376	34	0.236111	0.0303828	0.218658	100	100	Enriched in Control
Akt3	-0.330412	-0.660824	35	0.243056	0.0350891	0.218658	100	100	Enriched in Control
C3ar1	0.416323	0.832647	109	0.756944	0.0350891	0.218658	100	100	Enriched in B7-H4
Ccr2	0.432471	0.864943	109	0.756944	0.0350891	0.218658	100	100	Enriched in B7-H4
Cklf	0.412745	0.82549	109	0.756944	0.0350891	0.218658	100	100	Enriched in B7-H4
Cxcr2	0.383716	0.767431	109	0.756944	0.0350891	0.218658	100	100	Enriched in B7-H4
Ets1	-0.395137	-0.790274	35	0.243056	0.0350891	0.218658	100	100	Enriched in Control
Fos	0.431364	0.862728	109	0.756944	0.0350891	0.218658	100	100	Enriched in B7-H4
Il2ra	-0.404243	-0.808487	35	0.243056	0.0350891	0.218658	100	100	Enriched in Control
Mapk3	0.417163	0.834327	109	0.756944	0.0350891	0.218658	100	100	Enriched in B7-H4
Stat6	0.35788	0.71576	109	0.756944	0.0350891	0.218658	100	100	Enriched in B7-H4
Thy1	-0.384229	-0.768457	35	0.243056	0.0350891	0.218658	100	100	Enriched in Control
Tnfsf10	-0.505005	-1.01001	35	0.243056	0.0350891	0.218658	100	100	Enriched in Control
Tnfsf14	0.355322	0.710644	109	0.756944	0.0350891	0.218658	100	100	Enriched in B7-H4
Ccl3	0.439402	0.878804	108	0.75	0.0404041	0.218658	100	100	Enriched in B7-H4
Cd163	0.47061	0.94122	108	0.75	0.0404041	0.218658	100	100	Enriched in B7-H4
Cxcl2	0.316461	0.632922	108	0.75	0.0404041	0.218658	100	100	Enriched in B7-H4
Ecsit	-0.462839	-0.925678	36	0.25	0.0404041	0.218658	100	100	Enriched in Control
Egr2	0.379542	0.759084	108	0.75	0.0404041	0.218658	100	100	Enriched in B7-H4
Havcr2	0.354749	0.709498	108	0.75	0.0404041	0.218658	100	100	Enriched in B7-H4
Lyz2	0.461393	0.922787	108	0.75	0.0404041	0.218658	100	100	Enriched in B7-H4
Nlrp3	0.368548	0.737097	108	0.75	0.0404041	0.218658	100	100	Enriched in B7-H4
Prkcd	0.297854	0.595708	108	0.75	0.0404041	0.218658	100	100	Enriched in B7-H4
Psmb7	-0.356703	-0.713407	36	0.25	0.0404041	0.218658	100	100	Enriched in Control
Stat4	-0.387134	-0.774267	36	0.25	0.0404041	0.218658	100	100	Enriched in Control
Tlr4	0.377582	0.755163	108	0.75	0.0404041	0.218658	100	100	Enriched in B7-H4
Xcl1	-0.434643	-0.869287	36	0.25	0.0404041	0.218658	100	100	Enriched in Control
Yy1	-0.476506	-0.953011	36	0.25	0.0404041	0.218658	100	100	Enriched in Control
Csf2rb	0.295165	0.590329	107	0.743056	0.0463866	0.230679	100	100	Enriched in B7-H4
Cxcl3	0.367071	0.734142	107	0.743056	0.0463866	0.230679	100	100	Enriched in B7-H4
Gtf3c1	-0.399216	-0.798433	37	0.256944	0.0463866	0.230679	100	100	Enriched in Control
Ikbke	0.268306	0.536612	107	0.743056	0.0463866	0.230679	100	100	Enriched in B7-H4
Il17ra	0.403028	0.806057	107	0.743056	0.0463866	0.230679	100	100	Enriched in B7-H4
Il1rap	0.289109	0.578217	107	0.743056	0.0463866	0.230679	100	100	Enriched in B7-H4
Stat1	-0.396623	-0.793247	37	0.256944	0.0463866	0.230679	100	100	Enriched in Control
Tfe3	0.407417	0.814835	107	0.743056	0.0463866	0.230679	100	100	Enriched in B7-H4
Ubc	0.373354	0.746708	107	0.743056	0.0463866	0.230679	100	100	Enriched in B7-H4
