# Supplementary material for: Epithelial Expressed B7-H4 Drives Differential Immunotherapy Response in Murine and Human Breast Cancer
Source: Cancer Res Commun. 2024 Apr 24;4(4):1120–34. doi: 10.1158/2767-9764.CRC-23-0468 (PMC11041871; doi:10.1158/2767-9764.CRC-23-0468)
Supplement: Table S5 — Supplementary Table 5. Nanostring gene set gene list included in manuscript analysis. [file crc-23-0468-s12.xlsx]

## Sheet: Sheet1
T cell proliferation	Interferon response	Cytotoxicity	Macrophage Functions
Casp3	Ccr7	Cd1d2	C3ar1
Ccnd3	Cd3e	Cd8a	Casp8
Cd3e	Ciita	Ctsh	Ccl2
Cxcl12	Cxcl16	Fcgr1	Ccl5
Cxcr4	Ddx58	Fcgr3	Ccr2
Icosl	Eomes	Gzmb	Ccr5
Il15	Fadd	Gzmk	Ccr7
Il1b	Gbp5	Gzmm	Cd1d1
Pdcd1lg2	H2-Aa	H2-D1	Cd69
Ptprc	H2-Ab1	H2-K1	Cklf
Ripk2	H60a	H2-M3	Cmklr1
Spp1	Ifi27	H2-T23	Crp
Tnfrsf13c	Ifi35	H60a	Csf1
Tnfsf13b	Ifi44	Il12a	Csf1r
Tnfsf14	Ifi44l	Il21	Csf2
Traf6	Ifih1	Il23a	Cx3cl1
Trp53	Ifit1	Il7r	Cx3cr1
	Ifit2	Klrb1c	Eng
	Ifit3	Klrk1	Fcer1a
	Ifitm1	Lag3	Fcer2a
	Ifitm2	Prf1	H60a
	Ifna1	Ptprc	Hc
	Ifna2	Pvr	Il13
	Ifna4	Pvrl2	Il17f
	Ifnar1	Sh2d1a	Il18
	Ifnar2	Sh2d1b1	Il1b
	Ifngr1	Stat5b	Il1rl1
	Ifnl2	Tap1	Il23a
	Il12rb2	Ulbp1	Il34
	Irf7	Xcl1	Il4
	Irf8		Il4ra
	Irgm2		Itgb3
	Mavs		Lbp
	Nlrc5		Msr1
	Nos2		Nfkbia
	Runx3		Pparg
	Sh2d1b1		Prkce
	Tbk1		Rora
	Tmem173		Saa1
	Ulbp1		Sbno2
			Syk
			Thbs1
			Tlr1
			Ulbp1
			Vegfa
