# Supplementary material for: Epithelial Expressed B7-H4 Drives Differential Immunotherapy Response in Murine and Human Breast Cancer
Source: Cancer Res Commun. 2024 Apr 24;4(4):1120–34. doi: 10.1158/2767-9764.CRC-23-0468 (PMC11041871; doi:10.1158/2767-9764.CRC-23-0468)
Supplement: Table S6 — Nanostring gene expression data related to Figure 5 and Figure S5 with related metatdata tables. [file crc-23-0468-s13.xlsx]

## Sheet: nanostring_data_Figure5
	20230803_EW20230803_01_01.RCC	20230803_EW20230803_01_02.RCC	20230803_EW20230803_01_03.RCC	20230803_EW20230803_01_04.RCC	20230803_EW20230803_01_05.RCC	20230803_EW20230803_01_06.RCC	20230803_EW20230803_01_07.RCC	20230803_EW20230803_01_08.RCC	20230803_EW20230803_01_09.RCC	20230803_EW20230803_01_10.RCC	20230803_EW20230803_01_11.RCC	20230803_EW20230803_01_12.RCC	20230804_EW20230804_01_01.RCC	20230804_EW20230804_01_02.RCC	20230804_EW20230804_01_03.RCC	20230804_EW20230804_01_04.RCC	20230804_EW20230804_01_05.RCC	20230804_EW20230804_01_06.RCC	20230804_EW20230804_01_07.RCC	20230804_EW20230804_01_08.RCC	20230804_EW20230804_01_09.RCC	20230804_EW20230804_01_10.RCC	20230804_EW20230804_01_11.RCC	20230804_EW20230804_01_12.RCC
Abca1	38868.4	44660.5	46065.2	33350.2	67327.9	15102.4	61589.6	64697.7	57549	70126.7	54820.3	58719.6	42194.8	35618.2	43020.2	103236	46535.7	47801.2	45598	33741.3	36395.5	31662.5	60326.1	42170
Abcb1a	1338.3	2056.92	1760.21	1429.66	1332.24	17.0072	25.067	42.3969	3403.13	1744.83	2143.67	2251.86	1469.93	1062.73	1847.21	2296.46	1711.87	2718.31	906.226	1124.71	1049.37	1484.42	2863.19	1425.69
Abcg1	16694.1	20118.4	30210.8	24633.1	21194.8	14184	24991.8	71608.4	35057.9	32018.2	23267	25916.2	18490.2	15492.7	20717.8	51461.5	28849.5	27567.7	21028.2	51736.6	14203.5	16212.1	31370.6	19045.1
Abl1	7925.97	7452.81	11297.8	11551.1	8731.16	12194.2	13235.4	51978.6	12719	10035.6	9765.61	9046.96	8912.44	8883.78	9181.74	12585.8	9415.27	13386.4	13769.1	1124.71	8705.37	9139.69	8340.59	10221.9
Ada	2988.1	3057.2	2771.4	2694.84	3490.26	4523.92	5389.41	42.3969	6102.82	3434.1	4199.59	4490.56	3373.11	3055.36	2779.88	6009.56	3018.29	2487.51	2515.24	1124.71	3074.22	3334.12	3236.65	3308.68
Adora2a	403.797	704.424	961.251	1126.01	682.638	17.0072	25.067	42.3969	1616.01	1078.02	1128.25	1382.72	711.757	523.064	1113.76	1431.56	973.061	1410.44	434.619	1124.71	605.976	699.466	1294.66	600.763
Akt3	8422.06	10129.6	6191.96	7818.83	8819.24	12772.4	12107.4	6317.14	16445.3	9513.22	10467.6	11088.1	7844.8	7007.4	9552.99	12600.7	9604.47	13565.9	4438.66	1124.71	8069.83	8471.31	8241	9988.8
Alcam	33492.1	22034.4	17152.7	17282.4	28450.6	20884.9	49933.5	44474.4	23194.5	10202.3	15720.3	18238.8	23371.9	24044.3	20355.6	24619.8	18668.4	22413.2	25790.5	1124.71	20751	17805.3	17079.5	19466.5
Ambp	1776.71	873.486	1086.09	1353.75	1398.31	2942.25	3885.39	42.3969	1368.86	777.951	12.5361	13.1688	1222.37	1469.56	968.882	14.9121	756.825	25.6444	1951.16	22494.2	1411.48	893.762	821.611	1111.86
Amica1	7706.76	6424.35	9812.25	12955.5	11373.6	10867.6	12383.1	33747.9	31255.6	12814	15720.3	17435.5	7040.21	6285.07	12097.4	18640.1	10820.8	11616.9	9487.64	58484.9	7855.52	11261.4	20017.4	13503.7
Angpt1	1061.41	943.929	12.4838	1417	1398.31	4472.9	25.067	42.3969	2224.39	1311.4	2858.23	1290.54	773.649	664.208	1159.04	1371.91	937.022	1846.4	1091.17	26993	1928.78	1360.07	1468.94	1631.92
Angpt2	2180.51	1845.59	1785.18	1859.82	2796.61	5578.36	4512.06	42.3969	5532.46	1489.22	3898.72	2423.06	2135.27	1610.7	2191.3	3265.74	2207.41	5385.33	1137.41	28117.7	2202.21	1577.68	2190.96	2394.08
Anp32b	52216.8	42758.6	87523.8	64170.1	44999.1	63385.9	87333.4	520125	47092.5	40609	33609.3	40006.8	62069.9	66246.5	62841.5	67387.6	58266.5	74830.4	89799.6	29242.4	60206	61179.9	44466.6	59081
Anxa1	52978.2	39194.2	42107.8	48633.6	44933	106703	82971.8	248149	62587.2	29517.7	64874.3	44576.3	52584.9	52663.4	50064.9	75320.8	45445.5	75804.9	57665.6	89976.7	56725.3	47796.8	41852.3	47406.5
Apoe	92988.8	131065	99957.7	61260.2	187450	99560.2	368234	403449	842360	154145	497319	474234	193018	161153	207712	540428	217434	176485	203457	57360.2	157938	163963	386655	223331
App	117747	45026.8	52007.4	42320.4	99323.8	164596	132053	137875	147970	21627	96690.8	132030	79523.4	73718.8	81784.5	131867	71808.3	102244	82790.3	42739	74387.3	74835.1	96053.7	84501.3
Arg1	5572.4	4254.72	3520.43	5377.03	6661.22	11581.9	8748.38	7758.64	13954.7	6456.99	9452.21	12997.6	5469.7	4018.46	6338.48	17298	4802.24	10309.1	5465.1	1124.71	6178	4251.2	8788.74	6617.36
Arg2	31507.7	18906.8	14968.1	13360.3	19565.3	29167.4	51813.5	18739.4	63937	12769.5	35552.3	55783	24230.7	25065.6	26558.2	48568.6	19911.7	34568.7	23044	1124.71	22103.4	20113.5	30623.7	25725.2
Atf1	3957.21	3719.36	2871.27	3529.86	4062.8	5884.49	6843.29	6232.35	6977.37	3745.28	4864	4990.97	3388.58	3827.5	3784.98	5144.66	3558.88	5821.28	2607.71	1124.71	4249.22	3598.36	3510.52	3721.14
Atf2	5480.11	7875.46	10174.3	8666.5	7685.18	8010.4	11004.4	27473.2	8232.15	9213.16	7408.83	7269.17	7179.46	7098.72	7008.55	9424.43	8262.01	10206.5	9016.03	1124.71	7279.11	6404	6821.86	8383.78
Atg10	2745.82	3212.18	2421.85	2707.49	1871.75	2006.85	4486.99	42.3969	3232.02	2989.55	2356.78	2027.99	1825.81	1876.39	2028.31	2997.33	2027.21	2359.29	1710.73	38240.1	1670.13	1748.66	3261.55	1936.79
Atg12	5399.35	5311.36	6291.83	6022.27	5692.32	8503.6	8648.12	18315.5	9582	5579.02	6017.32	6347.36	5492.91	5072.89	5215.66	9021.8	5441.93	8770.39	6056.92	29242.4	5136.02	4352.23	5502.3	5227.53
Atg16l1	4164.88	4705.55	3869.97	3820.85	4888.57	4438.88	7244.36	42.3969	7338.59	4645.48	4851.47	4898.79	4108.08	3702.96	4110.96	5040.28	4964.41	4385.2	1784.71	1124.71	4160.54	4150.16	5228.43	4205.34
Atg5	4534.07	3832.07	5455.41	5604.76	4679.37	5816.47	7495.03	20774.5	9144.72	5890.2	5879.43	6623.9	4541.32	3445.58	5179.44	9126.18	4432.83	6385.46	5705.53	1124.71	4204.88	4165.71	8166.31	4904.73
Atg7	3668.79	3508.03	3295.72	4035.93	4029.77	3894.65	6567.55	9200.13	6121.83	3345.19	4663.42	5004.14	3396.32	3586.72	3359.39	4935.89	3369.67	4000.53	3661.89	1124.71	3584.13	3419.61	3958.67	3774.94
Atm	2607.38	3085.38	2908.72	3276.82	2840.65	3707.57	3734.98	42.3969	4486.81	4067.57	3134.02	2712.77	2088.85	2142.07	2852.31	3832.4	3838.18	4513.42	1664.5	1124.71	2372.18	2782.32	2962.78	2806.55
Axl	25150.8	20202.9	33119.5	25202.4	19939.6	47960.3	44117.9	173319	36807	10146.7	30199.4	22953.2	30358	30786	31882.5	30465.4	23885	34696.9	30857.9	26993	26145.7	28235.1	24498.9	30091.9
Batf	1984.38	2676.81	3108.46	3200.91	2279.13	2295.97	4311.52	7334.67	3840.4	2633.92	2331.71	2699.6	2204.9	2349.64	2191.3	2773.64	2531.76	2308	2709.43	1124.71	1692.3	2292.69	4357.03	2510.65
Bax	4995.55	4212.46	4531.61	5022.78	5328.98	7619.23	8748.38	12337.5	10038.3	4300.96	6581.45	6729.25	4835.31	4890.23	4771.97	7739.36	4270.66	5744.35	5224.67	1124.71	4899.54	4678.65	6672.47	4590.9
Bcl10	9541.16	12285.2	14094.2	12702.4	11340.6	19830.4	16970.4	53292.9	13916.7	11980.4	11182.2	10337.5	11573.8	11656.9	12052.2	16328.7	12803	16976.6	14240.7	1124.71	11269.7	11152.6	10656	12347
Bcl2	2030.52	2775.43	3707.68	3884.11	2565.4	17.0072	25.067	10641.6	2775.74	3456.32	1968.17	1738.28	1965.07	1843.18	2290.91	2400.84	5793.32	1820.75	2894.38	1124.71	1788.37	1958.5	2888.09	1936.79
Bcl2l1	15355.8	8171.32	11872.1	11310.7	12540.7	11479.9	22785.9	39810.7	11388.1	4056.46	8913.16	10126.8	11009	11798	10521.9	14494.5	9685.56	12540.1	14508.9	1124.71	9503.48	9357.3	8738.95	11289
Bcl6	6506.91	5029.59	6416.66	7338.06	6837.39	7500.18	9650.8	11659.2	12947.1	6379.2	7584.33	9191.81	5059.66	4782.3	6103.05	11139.3	7135.78	9283.28	4577.37	1124.71	4906.93	5455.83	8838.54	7038.79
Bid	3380.36	2634.55	2346.95	3188.26	3446.22	6428.72	5489.67	6020.36	6368.99	3200.71	5215.01	4701.26	3125.54	2914.21	2644.05	4831.51	2684.93	5616.13	2071.37	23618.9	3561.96	3598.36	3037.47	3891.51
Birc5	2941.95	2352.78	4731.35	3175.61	3060.86	4149.76	5013.4	22004	3098.94	1911.54	2519.75	2778.61	3628.41	3935.43	3368.45	2415.75	2702.95	2384.93	5085.96	1124.71	3266.36	3505.1	1468.94	2815.51
Blnk	4960.94	7452.81	4806.26	4466.1	5339.99	1904.81	6567.55	6359.54	3213.01	6356.97	1867.88	1856.8	5137.03	5637.47	3803.09	3310.48	6802.42	25.6444	3819.1	1124.71	3961.02	4600.93	3286.44	3236.95
Bmi1	2088.21	1761.06	1435.64	1935.73	1838.72	4762.02	25.067	42.3969	2699.69	2200.49	3196.7	2225.53	1462.2	1502.77	1675.17	2311.37	1883.05	3487.64	1544.28	32616.6	1729.25	1639.86	2091.37	2089.22
Bst1	21482	15300.1	11173	26126	27790	82655	46148.4	26879.6	89393.9	28339.6	68158.7	61814.3	26621.3	22608	32127	80152.4	27164.6	56186.9	22951.6	1124.71	31340.8	30636.6	52259.4	38143.9
Bst2	19797.6	14370.3	18401.1	31907.9	25819.1	97536.3	40157.3	66563.2	97093.8	23949.8	84004.3	45498.2	30474	24824.8	39352.9	76931.3	31381.2	59264.2	28758.8	1124.71	29315.9	36931.8	50666	36153.4
Btk	8295.15	8706.69	10349.1	10172.1	9193.59	7415.14	13260.4	29932.2	11255	10669	6318.19	8375.35	8773.18	8684.52	7651.45	9782.32	10361.3	6154.66	10264.4	42739	7256.94	8447.99	6921.45	8428.61
Btla	565.316	1282.05	1597.92	1809.21	1068	17.0072	25.067	42.3969	19.0119	2067.13	12.5361	13.1688	417.77	440.038	9.05497	14.9121	1910.08	25.6444	453.113	23618.9	7.38995	621.747	1170.17	502.13
C1qa	133772	61947.1	151641	43370.5	219677	111720	197302	188158	223124	26383.6	112060	140827	116140	113032	125982	164793	111479	93448.3	118660	48362.5	102964	115707	105266	120090
C1qb	91292.8	48478.5	109183	47532.9	183068	108914	170832	202784	275121	33285.2	139978	195240	108767	101425	120150	169983	106974	86344.8	100563	73106.1	100215	109715	109548	111302
C1qbp	18643.9	14525.2	8776.1	14068.8	13080.2	29014.3	32085.8	17425.1	20380.8	10213.4	16773.3	16079.1	15743.8	16937.3	13908.4	16194.5	12163.3	19361.5	14601.3	1124.71	16191.4	15419.3	12000.5	13234.7
C1ra	5630.09	4776	4456.71	10070.9	8532.97	26446.2	8547.85	10260.1	24525.3	9835.52	19819.6	16882.4	6483.18	4657.76	8964.42	23143.5	7496.17	22823.5	4401.67	1124.71	7389.95	8556.8	21262.3	10742
C1s1	2399.71	1986.48	1148.51	5364.38	3930.67	17959.6	25.067	42.3969	17300.8	5567.9	14604.5	10469.2	2421.52	1394.84	3477.11	13614.7	3351.65	18464	693.541	1124.71	2652.99	3209.77	19096.2	5075.1
C2	703.761	774.867	1173.48	1454.96	814.761	2619.11	25.067	42.3969	2908.82	1344.74	1554.47	2660.1	982.534	639.3	1186.2	1864.01	765.835	3205.55	656.552	1124.71	598.586	878.218	2091.37	1183.59
C3	12448.5	8833.48	14356.4	36740.9	21194.8	19048.1	21106.4	45619.1	93652.6	27172.7	43237	47881.7	16788.2	14205.8	26657.8	57038.7	21056	38876.9	14518.1	24743.6	15400.7	21893.3	55620.5	26612.9
C3ar1	73225.8	60960.9	107735	66510.7	73284.5	50222.3	114055	710021	101181	48255.2	44365.2	69913.1	86524.9	84877.5	79892	127856	71339.8	85319	121703	40489.5	75806.2	70762.6	70036.1	80565
C4b	8398.99	6720.21	17165.2	21887.7	18409.2	14762.3	13360.7	30356.2	31692.8	22460.5	23417.4	41020.8	14761.2	10262	15058.4	33865.3	15884.3	29619.3	11355.6	1124.71	10079.9	15605.9	29279.2	19475.5
C5ar1	34865	16694.9	17714.5	17345.7	24729.1	29167.4	68733.7	68810.2	35400.2	13069.6	27629.5	30591.1	26427.9	30570.2	23398	33895.1	19803.6	20336	30830.2	50611.9	24283.4	23354.4	18847.2	24147.1
C6	426.872	14.0885	611.705	12.6518	11.0103	17.0072	25.067	42.3969	1254.79	1322.52	12.5361	1790.96	657.602	406.827	9.05497	1401.73	594.648	25.6444	425.372	1124.71	384.278	994.796	1369.35	708.362
Card11	1961.3	4987.32	6778.69	5516.2	3908.65	17.0072	25.067	9200.13	2775.74	8424.09	1617.16	1948.98	2235.85	1502.77	3513.33	2863.12	12712.9	3179.91	1572.03	1124.71	1330.19	3474.01	5875.76	1739.52
Card9	1534.43	1141.17	2072.31	1821.86	1596.49	17.0072	25.067	10853.6	1768.11	1033.56	1253.61	1606.59	1725.24	1818.27	1457.85	1789.45	1261.38	25.6444	3208.78	1124.71	1315.41	1266.81	1294.66	1380.86
Casp1	13002.3	9876.03	9737.35	14321.9	13983.1	24881.5	18173.6	11404.8	39982	12313.8	23743.3	28918.7	12324.2	10851.5	16597.8	30211.8	13722	24618.6	9006.78	1124.71	13117.2	15030.7	17403.2	17511.8
Casp3	4960.94	5029.59	4956.06	6060.23	5648.28	13129.6	8372.38	11277.6	12053.5	6490.33	8424.25	8428.02	5322.71	4284.14	6338.48	11467.4	5622.13	10719.4	4401.67	1124.71	5741.99	6404	7444.29	6195.93
Casp8	13060	12792.3	11684.8	13208.5	12882	18878	24415.3	22555.2	21768.6	11924.9	13050.1	13340	12455.7	11831.2	13039.2	18953.2	11974.1	16232.9	11947.4	24743.6	11624.4	12279.5	14415.5	12185.6
Ccl1	576.853	14.0885	12.4838	847.672	935.875	17.0072	25.067	42.3969	3650.28	11.1136	1441.65	974.49	626.656	498.156	833.057	2102.6	801.874	25.6444	471.608	1124.71	509.907	544.029	2589.32	564.896
Ccl11	403.797	14.0885	1560.47	2808.71	1541.44	17.0072	25.067	42.3969	1958.23	2056.01	1842.8	2291.37	920.642	664.208	887.387	1655.24	693.756	2641.37	730.529	25868.3	613.366	948.165	2688.91	923.561
Ccl12	35199.6	13426.3	13769.6	16687.8	20787.4	21088.9	73020.2	51639.4	60571.9	6845.97	21449.2	16882.4	23898	24467.8	22329.6	26543.5	15794.2	18720.4	34473.6	1124.71	19871.6	23362.2	21137.8	23358
Ccl2	102738	39926.8	39798.3	53023.8	90746.8	117129	201614	352488	119357	19015.3	40052.8	42113.8	84320	86056.5	77573.9	100985	55698.7	84908.7	101470	26993	62009.1	64957	60674.7	67061.3
Ccl22	1580.58	648.07	823.93	1745.95	1112.04	17.0072	25.067	42.3969	1577.99	11.1136	12.5361	13.1688	572.5	689.116	778.727	1178.05	973.061	25.6444	841.496	1124.71	421.227	629.519	2166.06	466.264
Ccl3	83920.6	31248.3	47038.9	41877.6	50669.3	48776.7	185847	319291	75686.4	27795.1	48301.5	72375.7	68065.6	84794.5	50028.7	91142.5	39922.5	53750.7	98695.5	73106.1	45167.4	35346.3	84800.2	45550.4
Ccl4	33642.1	11270.8	16091.6	24025.8	24530.9	33062	83423	100565	48024.1	13036.2	25134.9	30841.3	27325.3	30752.8	27056.2	43394.1	22785.8	34594.3	37284.7	25868.3	21194.4	19631.7	29154.7	21555.7
Ccl5	6449.22	6114.4	4369.32	10830	9259.65	9898.2	6166.48	42.3969	77454.5	18459.7	35803.1	37702.2	5694.06	3005.54	14732.4	43066	15028.4	31773.4	1729.23	1124.71	6200.17	9606	52632.9	8948.67
Ccl6	3057.32	2380.95	1797.66	2454.45	2917.73	5629.39	7595.3	5893.17	7186.5	3234.05	3973.94	6360.52	3937.87	2598.71	2462.95	8455.14	1910.08	2256.71	2764.92	26993	3236.8	2898.9	4755.38	2429.95
Ccl7	16486.5	9467.46	7914.72	13107.3	16966.9	18061.7	38477.8	70506.1	30305	8235.16	12711.6	12497.2	17267.8	16605.2	16172.2	23710.2	11938	16540.6	21250.1	1124.71	11158.8	13375.3	12199.7	12167.7
Ccl8	14040.6	11975.2	12284	25961.6	31060	36820.6	44995.3	40828.2	70857.3	35752.4	39112.6	76089.3	27936.5	17277.7	27400.3	76797.1	23101.2	36184.3	17865.6	26993	19871.6	33994	38690.4	35059.4
Ccl9	83378.4	67230.3	60858.4	66611.9	92640.6	110071	225703	505626	117798	62836.2	71393	79895	99630.5	88472.5	81947.5	157621	66114.1	78984.8	127390	136090	84895.8	71741.9	102851	79237.9
Ccnd3	3068.86	3099.47	3720.17	4175.1	4183.91	5850.48	5915.81	7631.45	5969.74	4945.54	5114.72	3963.81	2870.24	2490.78	3449.94	4503.44	4360.75	5257.11	3504.69	1124.71	3658.03	4064.67	4929.66	4043.94
Ccr1	13706	7128.77	8663.75	9767.21	9501.88	11309.8	23888.9	42608.9	14544.1	5723.49	10141.7	11838.7	11055.4	12620	10014.8	13555.1	7928.64	11437.4	13870.8	1124.71	7862.91	8813.27	9759.74	10114.3
Ccr2	46298.3	23851.8	43655.8	27429.2	28681.8	34303.5	76930.6	280328	42054.3	21215.8	18917	40230.6	39912.6	43978.9	38927.3	31941.6	26795.2	36030.4	50332.6	32616.6	37755.3	41276.2	34881.1	46115.3
Ccr5	10337.2	6396.17	11447.6	12753	11869.1	7262.08	14288.2	38708.4	22396	8157.37	10668.2	14735.9	9840.82	8850.57	11690	18088.3	9874.77	10155.2	10652.8	1124.71	9259.61	10321	10755.6	11217.2
Ccr6	669.15	1761.06	1260.86	1594.13	1156.08	17.0072	25.067	42.3969	19.0119	2389.42	12.5361	13.1688	348.142	440.038	9.05497	14.9121	4784.22	25.6444	739.777	1124.71	7.38995	505.17	821.611	8.96661
Ccr7	7072.22	23288.3	22158.7	14714.1	14038.1	17.0072	7194.23	10175.3	4657.92	31351.4	1805.2	2172.85	5485.17	4458.5	9154.57	6471.84	66528.5	4898.08	2561.48	66357.8	2845.13	6404	7045.93	2268.55
Ccr8	11.5371	1352.49	1260.86	797.065	1970.84	17.0072	25.067	42.3969	19.0119	11.1136	12.5361	13.1688	541.554	523.064	724.397	14.9121	729.796	25.6444	517.844	28117.7	509.907	575.116	1120.38	475.23
Ccr9	1788.25	2578.19	4931.09	3415.99	2279.13	17.0072	25.067	9200.13	7281.56	2200.49	2432	4253.52	3071.39	2299.82	3938.91	2490.32	2630.87	1436.09	1414.82	1124.71	1788.37	3940.32	4805.18	2080.25
Ccrl2	87035.6	18864.5	35116.9	44332	48203	35358	147143	147626	81979.3	24938.9	59897.4	78288.4	52832.5	62003.8	57381.3	101089	45373.5	61880	55492.5	39364.8	40408.3	38159.7	50715.8	46294.6
Cd14	145459	71203.2	70907.9	80819.9	90438.5	97383.3	325470	313822	110117	44309.8	85696.7	79776.5	105433	113364	103535	131718	79773	103193	129063	91101.5	89861.8	78293.5	83107.2	91100.7
Cd163	761.447	14.0885	1048.64	948.887	1365.28	17.0072	25.067	6020.36	19.0119	966.881	890.062	1264.2	1322.94	597.787	9.05497	1416.65	666.727	25.6444	2413.52	1124.71	827.675	1033.65	1269.76	1058.06
Cd164	21758.9	41941.4	24106.2	26682.7	27856	61260	38152	17933.9	49906.2	42854	35251.5	32461.1	28578.6	24310	31529.4	48464.2	32138	46621.5	25605.5	1124.71	29855.4	27535.6	40906.2	31499.7
Cd180	47740.4	22907.9	38038.1	34400.3	29397.5	19320.2	40132.3	61602.7	58423.6	19070.9	19242.9	46643.8	27982.9	28378.3	32824.3	51565.9	28218.8	40825.9	29119.5	33741.3	23500.1	30061.5	27636	29571.9
Cd19	1280.61	4536.49	3170.88	4782.39	2972.78	17.0072	25.067	42.3969	19.0119	6379.2	12.5361	13.1688	642.129	415.13	9.05497	1118.4	13586.8	1820.75	573.327	26993	421.227	715.009	24.8973	8.96661
Cd1d1	1499.82	3141.73	2983.62	3846.16	2686.51	3010.28	3409.11	42.3969	11673.3	7279.4	5114.72	6097.15	1980.54	1602.4	3169.24	11795.4	3180.47	7436.88	1775.46	1124.71	1840.1	2401.5	8216.11	3084.51
Cd2	980.651	3451.68	4444.23	2694.84	2113.98	17.0072	25.067	42.3969	19.0119	3867.53	12.5361	763.79	1206.89	730.629	1566.51	2221.9	8262.01	2282.35	471.608	1124.71	458.177	707.238	2166.06	600.763
Cd200	2226.65	2113.27	1523.02	2783.4	3237.02	3707.57	6793.16	42.3969	5057.16	2244.94	4525.53	3463.39	2135.27	1801.66	2245.63	4682.39	2135.33	4898.08	1063.43	30367.2	1840.1	1834.15	5278.23	1569.16
Cd200r1	2641.99	2662.72	2546.69	2745.45	2697.52	3775.6	6191.55	6147.55	6273.93	2600.58	3572.78	4293.02	2591.72	2673.44	2770.82	6844.64	2180.38	3795.37	2681.69	1124.71	1995.29	2549.16	4058.26	2752.75
Cd207	761.447	662.159	811.446	12.6518	880.823	17.0072	25.067	42.3969	19.0119	11.1136	12.5361	13.1688	626.656	1046.13	751.562	14.9121	594.648	25.6444	1146.65	1124.71	938.524	520.713	522.843	582.829
Cd22	1672.87	4776	4269.45	6034.92	3402.18	17.0072	25.067	42.3969	19.0119	7757.28	12.5361	13.1688	711.757	705.721	1023.21	2699.08	12451.6	25.6444	804.507	58484.9	554.247	823.815	1817.5	887.694
Cd247	1222.93	6987.89	7814.85	4086.54	4139.87	17.0072	25.067	42.3969	2718.7	9935.54	2381.86	2396.72	1454.46	1137.46	2354.29	4085.91	7532.21	2128.49	564.08	77604.9	1101.1	1880.79	8465.08	1246.36
Cd27	11.5371	1310.23	1797.66	1417	1442.35	17.0072	25.067	42.3969	1292.81	2889.53	12.5361	803.296	711.757	473.248	1186.2	1401.73	3721.06	25.6444	9.24721	1124.71	421.227	761.64	1120.38	502.13
Cd274	59115.9	30994.7	46714.3	89347.2	60743.8	66430.2	53618.3	50833.9	257592	87363.9	136418	200060	55849.7	49392.2	83088.4	213407	76376.3	160483	43545.1	40489.5	48123.4	54480.6	117216	77480.5
Cd276	2941.95	2113.27	1860.08	2631.58	2917.73	7721.27	7545.17	7037.89	4011.51	1844.85	4675.96	3423.88	3179.7	3428.97	2607.83	2251.72	1567.71	4410.84	2774.16	35990.7	2985.54	2999.93	2116.27	2779.65
Cd28	611.465	2451.4	3570.36	1024.8	1034.97	17.0072	25.067	42.3969	19.0119	3945.32	12.5361	13.1688	495.135	523.064	9.05497	14.9121	973.061	25.6444	508.596	46113.1	509.907	559.573	2838.29	582.829
Cd33	9944.95	4959.15	4756.32	3985.33	6209.8	5527.34	16143.1	17509.9	6882.31	2733.94	5026.97	5293.85	6173.72	9182.68	4681.42	3936.79	3973.33	4180.04	7545.72	33741.3	4951.27	5043.92	3435.83	5738.63
Cd34	2884.27	3691.18	2846.3	3011.14	4205.93	12874.5	7119.03	6062.76	10532.6	2833.96	8110.85	4806.61	4556.79	2930.82	4101.9	4622.74	3072.35	8719.1	2219.33	1124.71	4212.27	3085.42	12224.6	4052.91
Cd36	18170.9	16539.9	11135.5	12411.4	17385.2	21582.1	32135.9	9284.93	55153.5	22460.5	41218.7	52648.8	19302.5	11200.2	17530.4	78034.8	13109.3	50237.4	7887.87	38240.1	15526.3	12605.9	35403.9	14113.4
Cd37	15505.8	29557.6	25891.4	27505.1	23562	10051.3	21758.2	44220	17034.7	40020	11432.9	12668.4	18087.9	19220.5	18236.7	27706.6	38778.3	24644.3	18559.1	1124.71	16043.6	15015.2	24399.3	15001.1
Cd38	4372.55	5057.77	6504.05	7882.09	7354.87	5000.12	5991.01	13185.4	16635.4	10946.9	12360.6	14340.8	4061.66	3229.71	6582.96	20668.1	8550.32	9514.08	4438.66	50611.9	4049.7	4468.81	12199.7	7262.95
Cd3d	2376.64	9706.97	10586.2	6958.51	6617.18	2993.27	25.067	7292.27	8536.34	17992.9	6054.93	5504.55	3280.27	2059.05	6637.29	9469.16	12812	8924.26	1128.16	59609.6	2726.89	4142.39	18000.7	2474.78
Cd3e	1822.86	7283.75	5268.16	4428.14	4525.23	2176.92	25.067	42.3969	5760.61	10591.2	4625.82	3726.77	2893.45	1486.17	4500.32	5442.9	9009.82	5282.75	776.766	26993	1899.22	2486.99	11925.8	1981.62
Cd3eap	657.613	619.893	923.8	936.235	902.844	17.0072	25.067	6232.35	1273.8	789.064	12.5361	921.815	417.77	489.853	670.068	1222.79	937.022	1461.73	1562.78	1124.71	805.505	823.815	821.611	744.228
Cd3g	2930.42	11890.7	7677.53	6439.78	8554.99	5187.2	3484.31	42.3969	14144.9	20693.5	11257.4	8836.26	4881.73	3063.66	10232.1	12198.1	14343.6	9770.52	702.788	33741.3	4286.17	5121.64	23627.5	3783.91
Cd4	2342.02	7016.07	9475.19	5832.49	5064.73	2551.08	3509.38	8648.97	4258.67	13303	2243.96	2660.1	2854.76	2067.35	4645.2	3817.49	16884.4	5564.84	1507.3	1124.71	2335.23	4476.58	9162.2	3111.41
Cd40	5791.61	4156.1	5667.64	7426.62	5945.56	5748.44	6517.42	11277.6	18194.4	6390.31	8336.5	10666.7	4843.04	3777.68	6800.28	15791.9	6342.92	10257.8	4753.07	1124.71	3783.66	5572.41	7543.88	5882.09
Cd40lg	657.613	1394.76	2097.28	1530.87	1387.3	17.0072	25.067	42.3969	19.0119	3434.1	12.5361	737.452	727.23	664.208	796.837	1327.17	1306.42	25.6444	693.541	33741.3	702.046	683.922	1618.32	591.796
Cd44	761.447	14.0885	1073.61	822.369	913.854	17.0072	25.067	42.3969	19.0119	11.1136	12.5361	13.1688	967.061	780.445	968.882	14.9121	648.707	25.6444	989.451	1124.71	628.146	761.64	572.638	636.629
Cd47	15748.1	14666.1	12795.9	14081.5	15546.5	19677.3	21206.7	21452.8	29981.8	17581.7	21499.4	21293.9	14993.3	13848.7	15438.7	26409.3	14163.4	19412.8	12946.1	28117.7	13427.5	14999.7	19295.4	14732.1
Cd48	10441	11439.9	6940.98	8008.61	12562.7	10867.6	20153.9	8860.96	29715.6	13258.5	15055.8	16724.4	10993.6	9631.02	13202.1	18043.6	10244.2	10488.6	6833.69	1124.71	10700.7	11385.7	18921.9	12122.9
Cd5	1234.47	4691.47	4681.42	3757.59	3611.37	1921.81	25.067	42.3969	3136.96	7446.1	1867.88	1896.31	1794.87	1486.17	4554.65	3221.01	7829.54	3846.66	776.766	1124.71	1256.29	2774.55	5576.99	1865.05
Cd53	5976.2	8284.03	6491.57	5111.34	6661.22	5799.46	9049.19	6189.95	10684.7	6590.35	6343.26	6795.09	5253.08	5222.34	5179.44	7470.95	7063.7	6257.24	2089.87	61859	4773.91	4445.49	8614.46	5093.03
Cd55	1315.23	5987.61	4294.42	2391.2	3071.87	17.0072	25.067	42.3969	19.0119	6612.58	12.5361	750.621	967.061	423.433	932.662	1625.42	7730.43	1538.66	573.327	55110.8	731.605	917.077	4058.26	672.496
Cd6	715.298	2240.07	3333.17	2378.54	2069.93	17.0072	25.067	42.3969	1939.21	4312.07	1328.83	1158.85	866.487	647.603	2689.33	2236.81	4378.77	1820.75	369.888	1124.71	761.165	1103.6	3684.8	959.427
Cd63	66626.6	53803.9	49236	77441.8	77666.6	333273	136289	339175	93006.2	37552.8	121913	85807.8	94346.5	83366.4	83025	148718	71700.2	144404	98418	40489.5	97274	85956.6	87190.3	97135.3
Cd68	117909	78191.1	103491	54554.7	96857.5	59865.4	188128	217920	110497	40186.7	73937.8	88705	88590.5	84279.7	79855.8	146079	69654.9	99577.3	84547.2	93350.9	76737.3	71858.4	80617.4	80027
Cd69	17917.1	27092.2	27227.1	18231.3	19851.6	24660.5	18324	39980.3	57815.2	17581.7	15494.6	14643.7	16146.1	16920.7	21505.5	32970.6	21497.4	27875.5	21213.1	1124.71	16671.7	14191.4	28856	21170.2
Cd7	3011.17	2141.45	2459.31	3226.22	3589.35	4676.98	6216.62	9454.51	6159.86	2389.42	3322.06	4135	3017.23	2656.83	3151.13	5413.08	2468.69	5436.62	3338.24	1124.71	2601.26	2595.79	2863.19	2905.18
Cd70	1049.87	14.0885	898.832	12.6518	11.0103	2040.87	5013.4	6825.9	19.0119	1478.11	977.815	1277.37	742.703	738.932	896.442	1476.29	738.805	25.6444	961.71	32616.6	746.385	738.325	1269.76	842.861
Cd74	303644	434743	446507	834755	602692	402459	216429	233141	2.86163e+06	1.04264e+06	1.16996e+06	1.55766e+06	441073	358274	889660	1.62792e+06	896540	1.0816e+06	324290	87727.3	450166	730926	1.20187e+06	779727
Cd79b	1661.34	4353.34	2409.37	3631.07	2950.76	17.0072	25.067	42.3969	19.0119	5834.63	12.5361	13.1688	1036.69	797.05	1023.21	1431.56	11613.7	25.6444	656.552	1124.71	768.555	1041.43	1568.53	591.796
Cd80	12621.6	6283.47	7802.36	10779.4	10316.6	7551.2	27924.6	36715.7	18745.7	6301.4	9326.85	11904.6	10042	11781.4	11409.3	12570.9	7748.45	10488.6	15378.1	1124.71	8092	9357.3	11427.9	7693.35
Cd81	33226.8	29177.3	42170.2	37196.4	37501	59049	45521.7	164118	41674.1	23182.9	30299.7	23453.6	33762	34505.6	35097.1	29436.4	34498.6	36928	43461.9	88852	36935	35299.7	26316.4	37991.5
Cd83	19220.8	17342.9	19849.2	21179.2	17517.4	9592.07	29754.5	89669.5	15152.5	13491.9	9527.43	9468.36	19279.3	21105.2	15556.4	13629.6	21659.6	15284.1	29637.3	44988.4	11328.8	12271.7	7270.01	13297.5
Cd84	13094.6	14102.6	13445	12601.2	15238.2	9915.2	20404.5	44432	22814.3	17726.2	13413.6	16592.7	13159.8	12204.8	13356.1	24903.2	14190.5	16668.9	13824.6	26993	11602.2	10453.1	16905.3	13324.4
Cd86	27746.6	28191.1	30922.3	38170.6	28935	19337.2	31584.4	81359.7	48499.4	26906	25523.5	30156.5	24292.6	24924.4	30243.6	41962.6	28966.6	33337.7	34445.9	65233.1	18962.6	22631.6	27162.9	28200
Cd8a	1038.34	1887.86	1073.61	2252.03	2367.21	2500.06	25.067	42.3969	7946.97	4056.46	5465.73	4424.71	1353.89	821.958	3033.41	4816.6	3063.34	3692.8	323.652	1124.71	1396.7	1499.97	7618.57	860.794
Cd9	32846	25598.8	11410.2	18648.8	28505.6	66753.3	64798.2	35147	58499.6	18648.6	51736.4	39901.4	29514.7	29108.9	28541.3	48538.8	23804	41133.6	19937	22494.2	39639.7	27932	38466.3	31419
Cd97	8041.34	12651.5	15929.3	12183.7	11803	8860.76	12307.9	41252.2	15779.9	14647.7	11119.5	12181.1	12378.4	9863.49	11898.2	18028.7	14830.2	15181.5	9848.28	30367.2	6650.96	10010.1	16656.3	5792.43
Cd99	13948.3	10918.6	25317.1	24633.1	16097	16667.1	21833.4	150467	20723	15492.3	15557.3	13023.9	17345.2	19610.7	17041.5	22204.1	17082.6	23823.7	34445.9	1124.71	17181.6	15722.4	18648.1	15978.5
Cdh1	3749.55	3014.94	3095.98	2644.23	3248.04	8486.6	7695.57	8648.97	8156.1	2411.65	4161.98	4108.66	2754.19	2922.52	3866.47	3414.86	3045.32	3436.35	3624.91	50611.9	3532.4	3062.11	4406.82	3425.24
Cdh5	957.577	2183.72	2359.44	2163.46	2752.57	4013.7	25.067	5765.98	4315.7	1789.29	3497.57	1514.41	2777.4	1502.77	2010.2	1968.39	2009.19	3641.51	1803.21	1124.71	2061.8	1227.95	4381.92	1703.66
Cdkn1a	99588	42998.1	63754.7	63233.8	60061.1	101465	183140	298390	134851	30795.7	82612.8	84122.2	73581.8	76657.9	76605	113913	57852.1	104347	91945	102349	62992	65982.9	87613.6	75929.2
Ceacam1	1580.58	1394.76	1011.19	1341.09	1717.61	1938.82	25.067	42.3969	2490.56	1311.4	1805.2	2027.99	1895.44	1411.44	1204.31	1535.94	1117.22	1615.6	832.249	1124.71	1330.19	1492.19	1842.4	1120.83
Cebpb	117367	42350	80832.5	84868.5	66458.1	82297.9	283758	411674	61351.4	33140.7	72295.6	67174	91244.2	99838.8	82617.5	127498	74997.8	96371.7	114453	38240.1	74409.5	76117.4	80617.4	78099.2
Cfb	11329.4	6466.62	6491.57	10969.1	11593.8	11956.1	14413.5	7673.84	41940.2	11402.5	21637.3	27865.2	9980.07	7513.85	14469.8	32269.7	8991.8	18617.8	5270.91	1124.71	7670.77	14556.7	17926	15225.3
Cfh	4995.55	3803.89	5630.19	6642.21	7586.09	16956.2	11355.4	27642.8	9848.16	7157.15	9878.44	9270.83	7202.67	5762.01	5740.85	10274.4	6405.98	9924.39	8433.45	1124.71	7958.98	7460.97	8539.77	8491.38
Cfp	48201.9	25725.6	11173	17611.3	32821.7	47365.1	82996.8	20562.5	96010.1	17881.8	46822.3	58219.2	38643.8	39752.9	39896.2	57858.8	23740.9	24593	24523.6	1124.71	38124.8	39053.5	35553.3	36180.3
Chil3	1811.32	1422.94	636.673	1834.52	4194.92	17.0072	25.067	42.3969	1520.95	11.1136	1767.59	763.79	912.906	1120.85	914.552	1028.93	2369.58	25.6444	1498.05	31491.9	1012.42	808.271	1369.35	1219.46
Chuk	14317.5	19259	15642.2	16004.6	13498.6	18571.9	19076	25141.4	17129.7	16814.8	13426.1	12510.3	13082.4	12379.2	14750.5	18774.3	15208.6	22541.4	12955.3	1124.71	13398	12901.3	14266.1	13987.9
Ciita	1199.86	1634.26	2209.63	3858.81	2158.02	17.0072	25.067	42.3969	5342.34	4256.5	2707.79	3700.43	781.386	763.839	2218.47	4026.26	3063.34	2615.73	869.238	1124.71	1234.12	2354.87	5079.05	2878.28
Cklf	2422.78	2479.57	2933.69	3213.56	2466.3	2364	4060.85	14711.7	3859.42	2478.33	2356.78	2646.93	2707.77	2416.06	2616.89	2982.41	2594.83	1769.46	4133.5	1124.71	2534.75	2308.24	2439.93	2465.82
Clec4a2	12321.6	8086.79	6578.95	6401.82	9876.23	12891.5	23813.7	15517.3	21768.6	5345.63	12197.6	16026.4	11156	11980.7	10766.4	14762.9	7036.67	10565.5	7453.25	1124.71	11617	10274.4	7917.34	8993.51
Clec4n	12598.5	6339.82	5430.45	11285.4	11571.8	12738.4	27749.2	40573.9	51104	14180.9	18540.9	20793.5	12734.3	11092.3	15121.8	29033.8	10370.3	14976.3	17551.2	1124.71	11964.3	9940.18	21909.6	14050.7
Clec5a	44867.7	16948.5	14156.6	15068.3	26909.1	36667.5	48604.9	42693.7	58955.9	8268.5	31252.5	36991.1	24663.9	26410.6	30180.2	36773.2	20335.2	25952.1	26484	1124.71	26271.3	23774.1	26839.3	27841.3
Clec7a	30734.8	9608.35	10561.3	26821.9	14698.7	38606.4	45922.7	68683	81428	16703.7	40391.3	68425	25375.7	26966.8	34590	49329.1	21416.3	45877.9	23367.7	1124.71	20499.7	24970.9	38491.2	28953.2
Clu	7106.83	6410.26	2371.92	7717.61	7597.1	41735.7	11029.5	6953.09	15532.7	6045.79	17663.3	8322.67	6413.55	3271.22	6745.95	12138.4	7523.2	20643.8	2996.1	1124.71	16989.5	8688.92	12996.4	14570.7
Cma1	9483.47	7382.37	17265.1	20293.5	10162.5	67518.6	6717.96	60712.4	28384.8	17170.5	13225.6	27470.1	16354.9	8294.3	24376	38860.8	19812.6	33799.3	4984.25	1124.71	11831.3	21341.5	25071.6	16534.4
Cmah	2272.8	8720.77	6441.63	4997.47	4602.3	17.0072	3384.05	42.3969	1463.92	11480.3	1053.03	1198.36	1547.3	1843.18	1865.32	2281.55	20731.6	1769.46	721.282	1124.71	1019.81	2525.85	6996.14	1336.02
Cmklr1	13809.9	7058.33	11535	12221.7	17319.2	8316.53	16418.9	38962.8	31749.9	9613.25	18866.8	23229.7	11728.5	10403.2	13908.4	25693.5	12064.2	14566	13796.8	1124.71	10375.5	12730.3	17652.2	13683
Cmpk2	10152.6	8622.15	5605.22	8755.06	8984.4	12279.2	20730.4	15178.1	25323.8	8290.73	13513.9	12655.2	8293.52	8410.54	10042	27005.8	7694.39	17079.2	6630.25	44988.4	6776.59	8455.76	9411.18	5989.69
Col1a1	15159.7	14722.5	13470	40991.9	25852.2	131364	44995.3	142538	28841	38486.3	56349.7	46117.1	30806.7	25854.3	27273.6	42544.1	23038.1	60674.7	36313.8	1124.71	37075.4	39667.5	78127.7	45012.4
Col3a1	20212.9	15483.2	9562.58	37639.2	38469.9	163490	53317.5	34935.1	53081.2	48755.3	81196.2	90193	32717.6	25671.6	27934.6	64763.1	20839.7	97089.8	19483.9	1124.71	38073	46941.9	129068	49836.4
Col4a1	3161.16	4691.47	8251.78	8185.73	7255.78	10000.2	8372.38	36376.6	11217	5956.88	10179.3	4148.17	6955.1	3785.99	5641.25	4771.86	5018.47	12283.7	7804.64	41614.2	7079.58	3536.19	12573.1	6617.36
Colec12	17386.4	14173	7003.4	8590.59	22494	32619.8	39781.3	19205.8	27111	10657.9	26012.4	17132.6	17461.3	15285.1	16941.8	28646.1	14595.9	21515.7	16173.4	1124.71	18674.4	14844.2	15710.2	16139.9
Cr2	1003.72	1507.47	1073.61	2024.29	1706.59	17.0072	25.067	42.3969	1654.04	2311.62	12.5361	750.621	618.919	531.366	1005.1	1714.89	2612.85	2692.66	453.113	1124.71	605.976	707.238	995.892	851.828
Creb1	2665.06	3240.35	3333.17	3125	2906.72	2244.95	5088.6	8691.37	3555.23	3278.51	2945.98	2791.78	2808.35	2839.49	2236.58	2967.5	3522.84	3051.69	3504.69	1124.71	2534.75	2354.87	2390.14	2958.98
Creb5	9229.65	6649.77	6404.18	7047.07	7795.28	8486.6	10001.7	15093.3	14258.9	5090.02	8875.55	9968.77	7705.54	7115.33	8774.26	10692	6586.18	7924.12	5048.98	40489.5	5254.26	6598.29	6074.94	7002.92
Crebbp	18332.4	31741.4	28875	22697.4	23396.9	17483.4	28350.8	38284.4	24639.4	32173.8	17161.9	18976.2	22428.1	20814.6	21098.1	29883.8	26714.1	26721.5	20621.3	1124.71	19502.1	19087.6	22955.3	21322.6
Csf1	13475.3	6128.49	4656.45	11285.4	10195.5	34813.8	25643.5	14033.4	22243.9	9013.11	23755.9	17870	12919.9	13109.8	11074.2	18118.2	9811.7	28388.4	3680.39	1124.71	13383.2	11447.9	18000.7	13091.2
Csf1r	37114.7	22513.4	37401.4	20989.4	31566.5	19524.3	46298.8	114472	36198.7	14258.7	19681.7	26640.5	29398.7	31790.7	26956.6	33089.9	21371.3	22182.4	35509.3	44988.4	24830.2	25950.2	22656.5	27590.3
Csf2rb	12667.7	8382.65	15542.3	12221.7	10459.8	9030.83	18048.2	86574.5	16996.6	8035.12	10317.2	10732.6	12517.6	13857	11047.1	17148.9	9811.7	14899.4	21296.3	1124.71	8919.68	10554.2	11900.9	10257.8
Csf3	853.743	873.486	1235.89	1632.09	946.885	17.0072	25.067	11743.9	19.0119	811.291	1165.86	869.14	1299.73	996.312	688.178	1073.67	873.953	25.6444	2052.88	26993	613.366	668.378	921.2	762.162
Csf3r	7822.13	2944.49	6092.09	5642.72	4888.57	5136.18	16093	21580	9410.89	5934.65	8687.51	9876.59	5554.8	10901.3	5188.5	7262.18	5342.83	6513.68	7647.44	23618.9	4618.72	5657.9	6423.5	5801.39
Cspg4	1961.3	1437.03	2534.21	1126.01	3512.28	17.0072	3734.98	24802.2	19.0119	966.881	12.5361	790.127	2947.6	4267.54	1494.07	14.9121	837.914	25.6444	5187.68	1124.71	2024.85	1422.25	24.8973	1945.75
Ctla4	4118.73	9411.11	8189.36	10766.7	9336.72	5493.33	4060.85	8606.57	11255	9424.32	5904.5	5939.12	5392.33	3927.13	9362.84	7113.06	12253.4	8898.61	1618.26	32616.6	3694.98	5782.25	11203.8	5397.9
Ctsh	34726.6	29416.8	56763.8	56882.6	29981	23095.8	32862.8	90390.2	118995	33440.8	49530.1	115187	39812	36041.6	48525.6	84834.7	43841.8	52776.2	43110.5	29242.4	38723.4	41866.9	56367.5	45882.1
Ctsl	30596.3	22978.3	19799.3	15574.4	23837.3	82485	78635.2	202106	70781.3	33451.9	68835.7	80935.4	38156.4	33127.4	38981.6	115121	35138.3	71240.2	44386.6	31491.9	36499	30908.6	49271.7	38224.6
Ctss	189139	126275	60446.5	85551.7	198460	257047	265811	44389.6	641785	130640	370567	428275	172756	147064	214367	487997	170709	248161	107323	23618.9	170590	180734	278277	220417
Ctsw	1972.84	3733.45	4756.32	5022.78	4558.26	3367.43	4687.53	7843.43	7376.62	6479.22	4375.09	4253.52	2924.39	2374.54	5315.27	6277.98	4811.25	5975.15	2099.12	1124.71	2534.75	3303.03	7593.67	2815.51
Cx3cr1	29200.3	14863.4	25853.9	11247.5	22725.2	18027.6	44168.1	202276	18023.3	6112.47	10379.9	9086.46	26327.3	30727.9	22800.4	9185.83	14947.3	9078.12	41760.4	25868.3	25968.3	20657.6	6996.14	23080
Cxcl1	42964	25133.9	14656	29605.3	30520.5	77961	94402.3	99717.6	44735	18882	54256.2	34278.4	37607.1	37461.3	38193.9	72338.4	29696.4	49698.9	43276.9	30367.2	31274.3	27419.1	33636.2	33553
Cxcl10	46898.2	14313.9	29986	54352.3	46991.9	67178.5	53292.4	67114.3	231888	30095.6	91388.1	118124	36941.7	31707.6	57834.1	144125	46824.1	105706	38449.9	30367.2	33631.7	52522.1	73546.6	59081
Cxcl11	10475.7	5071.86	9175.58	13575.4	10239.6	10340.4	9400.13	30865	26540.6	5790.18	13313.3	14907.1	7620.44	5413.3	14804.9	16164.7	7973.69	14207	5659.29	55110.8	6695.3	12738	9809.53	9997.77
Cxcl12	669.15	648.07	1398.18	2947.88	3369.15	6258.65	3484.31	42.3969	8707.45	3900.87	7421.36	13603.4	1825.81	1087.64	2399.57	6963.93	1225.34	11770.8	554.833	1124.71	1522.33	2759	13270.3	3317.64
Cxcl14	23454.9	15835.5	29811.3	18231.3	22229.8	27432.6	36973.8	197358	21008.1	9802.18	15845.6	18172.9	25878.6	26551.7	23805.5	21592.7	16605.1	34260.9	36803.9	1124.71	23766.1	22110.9	13096	24147.1
Cxcl16	64353.8	35446.6	24930.1	26315.8	42477.7	55562.6	76554.6	30865	133635	22927.3	68334.2	82792.2	46914.1	46419.8	49639.3	75634	40436.1	53878.9	28425.9	24743.6	44384.1	43903.1	55321.8	48877
Cxcl2	68760.9	33896.9	19462.2	18560.2	41817.1	51855	138169	60373.2	67815.4	18581.9	52350.7	58825	49312.4	59438.3	44378.4	76305	30228	41774.8	41177.8	23618.9	40799.9	32089.9	42375.2	38843.3
Cxcl3	8779.71	3888.42	3657.75	2884.62	5053.72	7755.29	31935.4	13100.6	5513.45	1811.51	3447.42	11983.6	9925.92	14994.5	4192.45	5621.85	2594.83	2974.75	10495.6	1124.71	5505.52	4165.71	6572.88	2331.32
Cxcl5	4164.88	3550.3	2496.76	5225.2	3016.82	10714.5	9099.32	20308.1	5931.71	3500.78	9351.92	5214.84	3489.16	3644.84	3540.49	6501.66	3261.56	7052.21	4225.97	78729.6	3495.45	3730.48	5552.1	3801.84
Cxcl9	16301.9	7945.91	24430.8	39372.5	30740.7	33521.2	7921.17	32052.1	133996	23805.3	58706.5	71967.4	19658.4	9905	47946.1	56367.6	35769	66906.3	9524.63	1124.71	21334.8	36255.6	33935	43514.9
Cxcr2	6645.35	1704.71	2384.4	2720.14	3038.84	5000.12	11480.7	7504.25	5152.22	3000.67	7070.35	6966.29	3411.79	6334.88	3042.47	2549.96	2288.5	5410.97	2866.63	51736.6	3111.17	3808.2	3784.39	2788.61
Cxcr3	830.669	2211.89	1510.54	2264.68	1178.1	17.0072	3935.52	42.3969	2965.86	3122.92	12.5361	2396.72	1067.64	938.194	1240.53	1699.98	1360.48	2077.2	767.518	34866	923.744	1204.64	2937.88	1102.89
Cxcr4	52793.6	92110.5	83791.2	57818.9	65401.1	25885	73947.7	108494	38347	84307.6	25861.9	35924.5	66727.2	68861.8	50825.5	59245.6	96116.8	47031.9	53217.7	37115.4	47561.7	41664.8	35652.9	49684
Cxcr6	888.354	1887.86	1735.25	3074.39	2708.53	2108.89	25.067	42.3969	8783.5	6390.31	8449.32	4925.13	1879.97	1452.96	3296.01	6904.29	4342.73	5513.55	776.766	1124.71	1670.13	1826.38	9909.12	1389.82
Cybb	60627.3	44336.5	34342.9	54061.3	70708.1	68386	82520.6	31543.3	204948	52089.4	113389	132122	53435.9	48371	72675.2	143275	64086.9	94012.4	43027.3	33741.3	52136.1	57356.2	103623	68460
Cyfip2	9737.29	21132.7	21297.3	16940.8	14346.4	5119.17	11530.8	19375.4	14106.8	25972.4	7559.26	9560.54	11001.3	9714.04	13953.7	15404.2	31930.8	12591.4	8451.95	1124.71	8084.61	12256.2	20764.3	9307.34
Cyld	4395.62	5973.52	6191.96	6250	5339.99	6955.95	6617.69	14075.8	9829.15	9257.61	6080	6663.41	4703.79	4798.9	5903.84	8917.42	6505.09	6231.59	5011.99	1124.71	5084.29	6093.12	8415.28	5738.63
Ddx58	10752.5	12031.6	9862.19	10690.8	10272.6	15306.5	17872.8	14754.1	23080.4	11991.6	15808	12418.2	10831.1	9556.29	11762.4	20563.7	10163.1	16027.8	8673.88	1124.71	9207.88	11370.2	13892.7	10535.8
Ddx60	5630.09	4015.22	6853.6	6819.34	4283	5527.34	12633.8	21028.9	10228.4	10191.2	9239.1	7624.73	6421.29	5845.03	6465.25	13823.5	5973.51	9796.17	6315.84	1124.71	4603.94	6334.05	7568.78	5505.5
Dll4	911.428	1690.62	2409.37	2302.63	2356.2	2534.07	25.067	5554	2946.84	1389.2	2394.39	1093.01	2189.43	1104.25	1765.72	1327.17	1801.96	3256.84	1470.31	1124.71	1847.49	1235.72	2340.35	1874.02
Dock9	1926.69	3099.47	3919.91	4845.65	3457.23	5017.13	3559.51	10090.5	5304.32	4378.75	4788.79	3121	2893.45	1917.9	3621.99	4085.91	4063.43	6564.97	2348.79	1124.71	3185.07	2448.13	5278.23	3102.45
Dpp4	1142.17	2775.43	3408.07	2656.88	1640.53	17.0072	25.067	42.3969	1844.15	4467.66	1015.42	1448.57	1268.78	1195.57	1829.1	1893.83	4892.33	1615.6	832.249	1124.71	665.096	1935.19	4830.07	771.128
Dusp4	54189.6	53353.1	53929.9	30731.3	44591.7	32551.8	95179.4	143598	61712.6	31095.8	34562	39348.3	50852	52107.1	45184.3	68699.9	41796.6	52135.1	43203	68607.3	42137.5	34110.6	41454	34808.4
Dusp6	22462.7	17145.7	18039.1	22608.8	18761.5	43827.6	32461.8	90814.2	39411.7	18393	30174.4	21807.5	19844.1	19477.9	22411	29257.5	16632.1	32824.9	26484	58484.9	21815.1	22857	28258.4	23591.1
Ebi3	2826.58	2085.1	2434.34	2176.11	2433.27	2721.15	4211.26	5469.2	6597.13	1967.1	3184.17	3450.22	2313.21	1967.72	3404.67	3653.46	2252.46	2718.31	1646	1124.71	2468.24	2214.97	2962.78	2573.42
Ecsit	1315.23	1084.81	1547.99	1050.1	1112.04	2193.93	25.067	42.3969	1768.11	1355.86	1404.04	1382.72	1253.31	1320.11	1303.92	1491.21	1072.17	25.6444	1377.83	1124.71	1455.82	1336.76	1145.28	1067.03
Egfr	2053.6	1803.33	2097.28	2922.57	2796.61	5408.29	5013.4	11150.4	4239.65	2333.85	3585.32	3134.17	2050.17	1951.11	2191.3	4041.17	1585.73	5282.75	2894.38	1124.71	2763.84	2432.59	3435.83	3129.35
Egr1	51766.8	21738.5	38949.4	48089.6	56020.3	112877	126764	288935	72473.4	45932.4	121512	64829.9	60429.7	59214.2	58151	93856.5	47878.2	92422.5	67291.9	58484.9	63014.1	51605	81961.9	66487.4
Egr2	2895.8	2564.1	2883.75	4213.06	3523.29	4336.84	8021.44	23742.3	5855.66	3378.53	3861.11	2962.98	3187.43	3179.9	3087.74	4861.33	2729.98	3667.15	4115.01	57360.2	2446.07	2642.43	4655.79	3048.65
Egr3	2145.89	2817.7	3433.04	4377.53	3391.17	3367.43	4411.79	8479.38	4334.71	4567.68	4512.99	2660.1	2491.15	2299.82	2372.4	3966.61	4171.55	2692.66	3597.16	1124.71	3192.46	3365.21	3834.18	3523.88
Elk1	461.483	563.54	724.059	12.6518	781.731	17.0072	25.067	42.3969	19.0119	766.837	12.5361	737.452	634.392	440.038	9.05497	14.9121	576.629	25.6444	878.485	1124.71	502.517	512.942	497.946	780.095
Emr1	51270.7	30712.9	23269.8	15232.8	41960.2	30783	84701.4	29211.5	74792.8	16170.3	33922.7	59628.3	39092.5	35817.4	35749	54414.1	27687.2	34132.7	29101	1124.71	33646.5	35361.9	37296.1	36816.9
Eng	4130.27	3677.1	7515.24	5630.06	6892.44	7313.1	6316.88	10938.4	15038.4	4689.93	10806.1	6663.41	5647.64	4159.6	6528.63	9812.14	5207.68	8180.57	4299.95	1124.71	4892.15	4942.89	10730.7	5711.73
Entpd1	10129.5	3874.33	9113.16	11956	9468.85	9064.84	14914.9	26752.5	26540.6	10669	18917	22281.6	9067.17	9506.48	11735.2	20012	10667.6	18156.2	10347.6	1124.71	7515.58	9380.61	15062.9	11235.2
Eomes	922.965	2606.37	1934.99	2796.05	957.895	17.0072	3534.45	42.3969	1501.94	2311.62	1078.1	1343.22	967.061	772.142	1159.04	1849.1	1180.29	1820.75	813.754	38240.1	716.826	1142.46	2041.58	780.095
Ep300	14721.3	21175	24917.6	19863.4	19235	12500.3	26721.4	34426.3	18479.6	28928.6	15883.2	17501.3	17430.3	16530.5	18128	26633	21191.1	21361.8	16857.7	1124.71	16671.7	16406.4	20141.9	18731.2
Erbb2	646.076	676.247	12.4838	1379.05	1034.97	2738.16	25.067	42.3969	1654.04	911.314	1880.41	1251.03	781.386	523.064	733.452	14.9121	765.835	2051.55	1100.42	1124.71	1374.53	987.024	970.994	1587.09
Ets1	15090.5	59777.5	58573.9	40663	36587.2	16412	17446.6	39513.9	20761	78428.5	15670.1	14037.9	21963.9	16181.8	29664.1	35237.2	104604	42851.8	13149.5	1124.71	19457.8	23556.5	55072.8	19072
Ewsr1	36480.2	50901.7	43206.4	38373	35144.8	26633.3	41059.8	51724.2	24525.3	39653.3	23555.3	20438	34025.1	34298	34997.5	42260.8	34309.4	36825.4	33437.9	1124.71	31030.4	30030.4	29926.5	30791.3
F13a1	18586.2	13299.5	9774.8	13714.6	24685.1	24796.5	72418.6	29465.9	14087.8	14870	15695.2	20385.3	23286.8	18141.2	13817.9	25186.5	16082.5	11873.4	28093	1124.71	18970	16445.2	21187.6	17467
Fadd	576.853	619.893	649.157	12.6518	979.916	17.0072	25.067	42.3969	19.0119	833.519	12.5361	961.321	704.021	572.879	661.013	14.9121	729.796	25.6444	739.777	1124.71	790.725	738.325	746.919	717.329
Fap	772.984	633.982	724.059	847.672	1343.26	17.0072	25.067	42.3969	3022.89	1166.93	1592.08	1869.97	827.804	689.116	905.497	2609.61	819.894	2128.49	564.08	1124.71	842.455	676.15	1742.81	1004.26
Fas	5260.9	5339.54	6666.34	7439.27	5582.22	8758.71	8046.51	25522.9	9220.77	6545.9	7709.69	7335.01	5106.08	4832.11	5722.74	11199	6090.64	11540	6593.26	33741.3	4130.98	4872.94	7195.32	6133.16
Fasl	623.002	1098.9	1123.54	1062.75	891.833	17.0072	25.067	42.3969	3251.03	2011.56	1980.7	1725.11	812.331	672.511	1358.25	1685.06	1342.46	2128.49	480.855	1124.71	812.895	979.252	2439.93	699.395
Fcer1a	1349.84	1296.14	1947.47	2467.11	1563.46	13214.6	25.067	42.3969	6254.91	2733.94	2745.4	3384.38	1369.36	863.471	3051.52	5606.94	2018.2	4205.68	665.799	55110.8	1256.29	1950.73	3062.37	2367.18
Fcer1g	97695.9	41265.2	101680	59539.5	68307.8	75375.9	136014	424054	134718	40475.7	79666.8	101097	76985.8	76956.8	84591.5	129869	69267.5	94320.2	93914.7	105723	71320.5	74329.9	78152.6	84662.7
Fcgr1	72245.1	38419.3	45453.5	53795.6	58607.8	84372.8	94552.7	81232.5	186145	39097.6	90886.6	124656	59888.2	53618.2	68365	129317	50076.6	86190.9	56482	84353.2	55166	63021.9	64409.3	74691.8
Fcgr2b	212870	139631	78373.2	104504	187560	315637	317323	116888	379287	109347	196566	254447	170915	150260	176427	298122	155230	188845	149287	111346	166821	143468	174779	212347
Fcgr3	14836.7	9763.32	5230.71	8185.73	13928	24660.5	25518.2	8267.4	37035.2	9124.25	24971.9	26561.4	12749.7	11316.4	14116.7	31434.6	10631.6	18694.8	5899.72	1124.71	14853.8	12357.2	21610.8	17189
Fcgr4	48132.7	27078.1	28400.6	48380.6	51847.4	86175.5	42313.1	22173.6	259931	61447	151599	196966	42906.6	29806.3	76722.7	205891	66393.4	120375	20695.3	1124.71	42144.9	64514.1	110071	93432
Flt3	669.15	563.54	611.705	1062.75	671.628	17.0072	25.067	42.3969	1406.88	11.1136	12.5361	763.79	634.392	489.853	670.068	14.9121	612.668	25.6444	508.596	1124.71	532.077	784.956	1294.66	573.863
Flt3l	1246	1211.61	1647.86	1733.3	1816.7	2159.92	25.067	42.3969	2737.71	1678.15	1729.98	1817.29	1121.79	1104.25	1367.3	2192.07	1684.84	1948.98	1377.83	1124.71	1138.05	1243.49	2439.93	1443.62
Fn1	191804	132094	173937	303201	271106	466049	510991	2.49302e+06	144167	193021	203975	127066	256782	257663	227642	296795	224552	285345	562989	96725	294165	219935	244915	312235
Fos	177371	131699	238203	266713	155509	317712	221993	1.15549e+06	168959	141565	183892	127606	181150	181952	205330	257084	163078	278806	229932	178829	180973	183120	227437	209738
Foxp3	1026.8	2000.57	2159.69	2479.76	2202.06	17.0072	25.067	42.3969	2433.52	2078.24	1165.86	1619.76	1137.26	946.497	2064.53	2013.13	2486.71	2461.86	610.316	1124.71	997.644	1414.48	2041.58	1506.39
Fpr2	18067	8678.51	9225.52	17927.6	15689.7	20340.6	35870.9	20308.1	57986.3	16492.6	36266.9	37070.1	14095.9	16464.1	20120.1	43677.4	16325.8	32414.5	14638.3	1124.71	13774.9	14976.3	30872.6	20067.3
Fut7	11.5371	14.0885	12.4838	12.6518	11.0103	17.0072	25.067	42.3969	1273.8	1078.02	12.5361	855.971	332.669	8.3026	733.452	1043.84	576.629	25.6444	453.113	1124.71	413.837	582.888	1020.79	708.362
Fyn	12967.7	24189.9	29374.3	20584.5	21117.7	16565	17622.1	38538.8	23726.8	30173.4	15043.3	17369.6	17623.7	15567.4	19748.9	23695.3	24065.2	27926.8	16275.1	1124.71	15038.6	18162.8	25868.3	17682.1
Gata3	542.242	1803.33	1885.05	1442.31	1211.13	17.0072	25.067	42.3969	1654.04	2967.33	1203.46	1422.23	796.858	606.09	1149.98	1759.62	1928.1	2384.93	490.102	1124.71	532.077	979.252	3361.13	753.195
Gbp2b	42733.3	24161.8	19774.3	52783.4	51968.6	144408	37625.6	10938.4	270729	62302.7	175305	191817	35317.1	23189.2	65947.3	218417	60185.6	199898	14823.3	1124.71	39381.1	61498.6	147566	87890.7
Gbp5	11444.8	6325.73	8239.3	20761.6	12276.5	16633.1	11581	9793.69	55742.9	16425.9	32995	33343.4	8293.52	5404.99	16416.7	50074.7	16163.6	35055.9	6112.41	23618.9	7101.75	13126.6	27162.9	17099.3
Gfi1	11.5371	1845.59	1460.6	885.628	825.772	17.0072	25.067	42.3969	19.0119	1444.77	12.5361	13.1688	410.034	415.13	9.05497	14.9121	729.796	1436.09	527.091	25868.3	465.567	575.116	1095.48	8.96661
Gpi1	91396.7	70132.5	40085.4	43762.7	58839	179205	101145	44432	94508.1	43609.7	69587.8	75391.3	66417.8	61248.3	66228	100239	60753.2	93473.9	59940.4	30367.2	71313.1	63433.8	61396.7	73759.3
Gpr183	22231.9	16990.7	13607.3	10627.5	15282.3	16275.9	33840.5	43923.2	7604.76	6945.99	5240.08	4885.62	18064.7	24384.7	13021	7113.06	10487.4	9898.74	17847.1	1124.71	11336.2	12520.4	6000.25	12024.2
Gtf3c1	3945.68	4282.9	3120.95	4339.58	5031.7	6989.96	6717.96	42.3969	6996.38	4634.36	5490.81	5399.2	3984.29	3636.54	4699.53	5249.05	4622.04	6539.33	2117.61	1124.71	4470.92	4189.02	4033.36	4815.07
Gzma	3461.12	2930.41	4119.65	10412.5	3479.25	5425.3	4963.27	10090.5	13802.6	19815.5	5465.73	7163.82	2939.87	1984.32	7470.35	9334.95	4730.16	17515.1	1830.95	55110.8	2438.68	5525.78	12224.6	3703.21
Gzmb	2318.95	1634.26	2197.15	4073.89	2554.39	9711.12	25.067	42.3969	13707.6	6101.36	9527.43	9244.49	2429.26	1403.14	4971.18	10438.4	3847.19	12591.4	841.496	1124.71	2394.35	3147.6	11378.1	3048.65
H2-Aa	201368	259411	205346	296989	259061	178916	185596	108536	1.156e+06	450756	456289	679233	184330	151049	393230	689415	390008	505400	112668	134965	172349	346616	524362	341395
H2-Ab1	53220.5	72006.3	73879	128770	97848.4	56327.9	50284.4	49265.2	439289	162903	195387	268235	65930.4	53850.7	143313	267716	143040	160406	42232	31491.9	66036.6	125080	211303	128859
H2-D1	218512	267245	315103	233932	287225	621154	207329	232590	792644	570871	582539	449201	298211	266721	361266	663184	332652	546098	253503	183328	284232	308216	499016	350101
H2-DMb1	657.613	14.0885	661.641	12.6518	11.0103	17.0072	25.067	42.3969	2262.42	922.427	927.67	1896.31	440.98	8.3026	878.332	1237.7	900.982	25.6444	9.24721	1124.71	421.227	746.097	1145.28	771.128
H2-DMb2	9368.1	21005.9	9437.74	15814.8	15524.5	3758.59	13110	5638.79	7338.59	22916.2	3986.48	4701.26	6769.43	7239.87	8593.16	8052.52	45400.5	5231.46	3726.63	1124.71	6569.67	8292.55	6796.96	8876.94
H2-Dma	28335	19653.4	42457.3	51910.4	34374.1	28419	23663.3	57235.8	103748	42231.6	51197.4	67239.8	29545.7	27398.6	42893.4	64107	38715.2	48750	31570	35990.7	28414.4	38159.7	48674.2	43541.8
H2-Ea-ps	117297	166075	335102	381478	211464	85512.2	84375.5	352403	1.11917e+06	510169	386124	675532	192925	158389	398609	627843	397522	462215	169020	49487.2	180411	339544	447977	343394
H2-Eb1	57223.9	85545.3	210439	272267	127444	56804.1	53417.8	326160	554577	299266	212035	320476	101170	85350.7	225695	385716	229534	259881	96568.6	49487.2	96143.3	190123	281339	185295
H2-K1	75533.2	109129	154824	195205	113285	161977	89288.7	222372	230842	182418	151135	140392	110539	98610	137473	237579	131399	192949	98704.7	179953	99875.2	114868	168580	123327
H2-M3	11352.5	9974.65	17514.7	19597.7	12155.4	14269	11656.2	39259.5	18403.5	15836.9	11445.4	15209.9	11303	11499.1	13654.9	21920.7	14100.4	18387	10985.7	1124.71	10752.4	12232.9	14564.9	13136.1
H2-Ob	2318.95	8340.38	7989.62	9615.39	5141.8	17.0072	4010.72	9454.51	19.0119	11524.8	12.5361	13.1688	1067.64	1154.06	1349.19	1878.92	20308.1	1384.8	1821.7	96725	1234.12	1484.42	2639.11	1291.19
H2-T23	33838.2	37588.1	83554	90979.3	52453	50834.5	33665	114387	123482	92965.1	76144.2	79065.4	45985.7	38441	64435.2	127498	63239.9	97141	44664	66357.8	40556.1	56913.2	80841.5	64057.4
H60a	5526.26	9594.26	8888.45	7515.19	7134.67	5000.12	8221.98	14075.8	8479.31	9768.84	4876.54	4846.11	4881.73	5828.43	6474.3	4786.77	12379.5	5539.19	5714.78	53986	4433.97	5238.22	7892.44	4133.61
Hck	31738.5	14004	41858.1	29769.8	23044.5	14898.3	42237.9	142793	50514.6	12447.2	25912.1	38768.9	26489.7	27813.7	31828.2	43677.4	24948.2	31363.1	30460.3	23618.9	23906.5	30729.9	26714.8	28074.4
Hcst	1234.47	1817.41	2833.82	2214.07	1838.72	17.0072	25.067	8988.15	2813.76	3145.14	1617.16	2027.99	1214.63	1535.98	1738.55	2594.7	2748	1589.95	2089.87	1124.71	1234.12	1531.05	4780.28	1389.82
Herc6	9668.06	7565.52	6029.67	8502.03	9589.96	19014.1	14965	8055.41	30970.4	9257.61	18791.6	18554.8	8587.5	7721.42	11038	26439.1	9406.26	20643.8	5030.48	1124.71	8092	10173.3	16083.6	10517.8
Hif1a	90589.1	67765.6	41683.4	104036	63166	206740	139122	170563	153540	66248.1	105642	157578	82432.3	76890.4	92043.8	156368	83854.4	141891	86442.9	110222	74173	82381.5	116270	90051.6
Hmgb1	9944.95	8791.22	6803.66	7704.96	8709.14	15901.7	15065.3	14330.2	12300.7	8212.94	9941.12	9244.49	8866.02	8983.41	8774.26	9006.89	8460.22	9898.74	8525.93	1124.71	8572.35	9077.51	7668.37	8616.91
Hsd11b1	1246	1718.8	1785.18	2062.25	1794.68	3333.41	25.067	42.3969	2509.57	3134.03	2118.6	2554.74	1268.78	1677.13	1783.83	2475.4	1928.1	3769.73	1387.08	1124.71	1396.7	1873.01	3635	1443.62
Hspb2	576.853	14.0885	12.4838	1783.91	792.741	4864.06	25.067	42.3969	19.0119	1078.02	2469.61	1158.85	688.548	655.906	661.013	1222.79	819.894	1692.53	1054.18	33741.3	990.254	847.131	1095.48	1022.19
Icam1	18032.4	15441	11822.1	14309.2	18122.9	20680.8	25969.4	12507.1	49316.9	15536.8	26350.9	31605.1	13562.1	12096.9	16624.9	47554.6	13397.6	28644.8	6260.36	50611.9	11639.2	12707	33935	19690.7
Icam2	1984.38	3944.78	3795.07	3036.44	3248.04	3656.55	3609.65	5681.19	5532.46	5134.47	3447.42	3384.38	2955.34	1793.36	2363.35	3146.45	3387.69	5205.82	2099.12	22494.2	2992.93	1981.82	5701.48	3470.08
Icos	4245.64	12045.7	8713.68	10387.2	9810.17	6819.89	4612.33	6783.51	13764.6	15636.8	8449.32	7348.18	6026.73	4217.72	10866	10945.5	15262.6	14078.8	2321.05	1124.71	4397.02	5945.46	15162.4	6715.99
Icosl	6080.04	6029.87	6017.18	5554.15	5218.88	3027.28	7119.03	15729.3	5095.19	5067.79	3071.34	2857.63	4649.63	5172.52	4790.08	4085.91	6838.46	3564.57	7517.98	1124.71	3613.69	3637.22	3311.34	4635.74
Ifi27	7914.43	10101.4	10910.8	11690.3	9622.99	21446.1	15616.7	39344.3	13365.4	10846.9	14592	9442.02	10320.5	10859.8	10530.9	15583.1	12118.2	7283.01	11281.6	32616.6	11491.4	10391	14863.7	9657.04
Ifi35	8341.3	8072.7	6553.99	8312.25	8632.07	15748.7	14388.5	13567	26825.8	9791.06	14303.7	14814.9	9136.79	7331.2	10856.9	18073.4	8946.75	13719.8	7998.84	1124.71	8372.82	10740.7	11602.1	9809.47
Ifi44	47971.1	29008.2	20086.4	31212.1	33130	55120.4	64898.5	29635.4	152437	26906	68359.3	76141.9	37576.1	31483.5	49032.7	97897.7	32327.2	63341.7	26964.9	26993	32331.1	46498.9	48524.8	47899.6
Ifi44l	21089.8	8903.92	20498.4	23987.9	17264.1	21208	31484.2	66351.2	96409.3	16325.8	37884.1	47736.9	20880.8	17053.5	28070.4	56009.7	19704.5	34209.7	24597.6	23618.9	18504.4	26999.4	27088.3	27993.7
Ifih1	10071.9	7199.22	5068.42	7831.48	8433.88	11701	15240.7	9581.7	21711.6	6768.17	13112.7	13023.9	7775.17	6011.08	9000.64	17208.5	6613.21	15720	3171.79	76480.2	5727.21	7126.78	9311.59	7505.05
Ifit1	8560.5	5142.3	2521.72	4693.83	6848.4	10646.5	14263.1	42.3969	22738.2	4745.5	14805.1	12786.9	5415.54	4317.35	7425.07	20697.9	5748.27	18848.6	1081.92	61859	5409.45	5067.24	6523.09	4124.64
Ifit2	13821.4	9594.26	7028.37	11108.3	10646.9	11615.9	24064.3	13736.6	33898.2	10457.9	15770.4	14735.9	10351.4	8734.34	13890.3	33283.7	10433.4	18515.3	8193.03	1124.71	8032.88	10165.6	11253.6	10230.9
Ifit3	9679.6	5001.41	7615.11	9868.43	6683.25	7381.13	22610.4	46424.6	24563.4	7123.8	10781	10456	8479.19	7904.08	10793.5	25156.7	8234.98	15078.9	10218.2	1124.71	6222.34	8541.25	10456.9	7137.42
Ifitm1	15782.7	8002.26	12883.3	18421.1	10779.1	28061.9	24365.1	33112	61902.7	15770.2	36793.4	31328.5	11643.4	18489.9	19957.2	36296	20884.8	19002.5	13639.6	23618.9	15001.6	13468.6	33188.1	23429.7
Ifitm2	92215.8	41096.1	113091	109286	80154.9	162895	198957	883340	145669	61869.3	115520	115517	106361	110375	111186	166448	94296.8	141378	145597	78729.6	105122	108549	127449	131316
Ifnar1	46044.4	36799.1	53293.3	46976.2	37776.3	22908.7	61965.6	199859	32149.1	40375.6	20283.4	23190.2	42156.1	41986.3	40783.6	49209.8	41814.6	43749.4	50841.2	25868.3	33247.4	35587.3	34681.9	35301.5
Ifnar2	23328	14313.9	13482.5	13233.8	18211	30255.8	37700.8	23784.7	37396.4	9491	23755.9	26785.3	18583	18149.5	19250.9	28571.5	15262.6	25644.4	14481.1	1124.71	17388.6	17105.8	19444.8	20246.6
Ifng	11.5371	14.0885	674.124	1454.96	935.875	17.0072	25.067	42.3969	7072.43	2533.9	2620.04	1909.47	518.345	8.3026	1032.27	2520.14	928.012	3256.84	9.24721	1124.71	450.787	668.378	5153.74	815.961
Ifngr1	20974.4	38560.2	37339	27682.2	29562.6	24116.2	32913	57447.8	40305.2	45610.1	23831.1	29484.9	25166.8	25804.5	30578.6	39725.7	36336.6	40159.2	24653.1	38240.1	21320	26960.5	37171.7	25223.1
Igf1r	5260.9	3677.1	5929.8	7704.96	5042.71	8622.65	11455.6	42396.9	5665.55	5345.63	7672.09	6228.84	5856.52	7082.12	4980.23	6516.57	5604.11	9642.3	11198.4	1124.71	6259.29	5160.5	5278.23	6411.12
Igf2r	4626.36	5156.39	4693.9	4807.69	6485.06	8809.73	8848.65	11320	6901.32	5201.16	7371.22	6162.99	5492.91	5122.71	5088.89	7799.01	5261.74	7334.3	3717.38	1124.71	5823.28	4740.82	5651.68	4976.47
Ikbkb	11629.4	16568.1	15692.1	13638.7	13994.1	12891.5	18098.4	18654.6	17529	18304.1	11959.4	12286.5	12533.1	11540.6	13745.4	16358.5	16334.8	16951	10319.9	1124.71	11387.9	11976.4	14515.1	13073.3
Ikbke	6426.15	7917.73	12671	10690.8	8532.97	6700.84	10578.3	38411.6	14658.2	12436.1	8775.26	10179.5	8572.03	6318.28	8538.84	18431.3	13136.3	8411.37	10680.5	1124.71	6163.22	7865.1	12398.9	7137.42
Ikbkg	1788.25	2268.25	2896.24	2429.15	2312.16	4455.89	5539.81	10896	2946.84	3367.41	3209.24	1514.41	1918.65	1735.24	2263.74	3877.14	2153.35	3077.33	2358.04	44988.4	2069.19	1818.61	3062.37	2143.02
Ikzf1	3934.14	6128.49	8189.36	7641.7	5604.24	3265.38	6341.95	18697	7167.49	9346.52	4124.37	4780.27	4502.64	3661.45	5152.28	6143.77	11235.2	6231.59	5770.26	1124.71	3643.25	5323.71	8265.9	4572.97
Ikzf2	2134.36	4212.46	5193.25	6376.52	4448.16	3877.64	3484.31	9836.09	4924.08	5278.95	3196.7	4200.84	3303.48	2283.22	4925.9	4742.04	6333.91	6693.19	1830.95	1124.71	2601.26	3800.43	4406.82	3452.14
Il10	692.224	1127.08	1373.22	860.324	1365.28	17.0072	25.067	42.3969	19.0119	11.1136	12.5361	1014	1423.51	1602.4	950.772	1580.68	675.737	25.6444	1091.17	1124.71	716.826	746.097	722.021	735.262
Il10ra	14605.9	9946.47	9175.58	12651.8	10371.7	6496.75	18073.3	19629.8	31350.6	7379.42	14667.2	17804.2	10498.4	10378.3	11907.3	18714.6	10955.9	11591.3	10477.1	1124.71	9828.64	12023	14963.3	11979.4
Il11ra1	11.5371	1197.52	2209.63	12.6518	693.648	17.0072	25.067	42.3969	19.0119	1500.33	12.5361	855.971	340.406	464.946	9.05497	14.9121	531.58	25.6444	610.316	29242.4	524.687	7.77184	1070.58	475.23
Il12a	1049.87	1211.61	1535.51	1227.23	682.638	17.0072	9199.59	42.3969	1311.82	1211.38	2269.03	1198.36	928.379	904.984	1032.27	1550.85	882.963	1564.31	1081.92	41614.2	982.864	769.412	1717.91	1013.23
Il12b	1269.08	845.309	973.735	1163.97	1178.1	17.0072	25.067	42.3969	2224.39	944.654	1554.47	1395.89	982.534	1004.61	1005.1	1893.83	1072.17	1666.89	1091.17	1124.71	982.864	1025.88	1219.97	1067.03
Il12rb1	888.354	873.486	2034.86	2694.84	1882.76	2993.27	25.067	42.3969	4752.97	1911.54	4312.41	3489.73	1021.22	622.695	2290.91	5070.1	1838	2897.82	1155.9	1124.71	1308.02	1810.84	4406.82	2304.42
Il12rb2	761.447	1197.52	1535.51	1847.17	1365.28	17.0072	25.067	42.3969	4829.02	2433.87	2432	2528.41	1114.05	846.865	2055.48	3176.27	1558.7	2487.51	786.013	1124.71	960.694	1453.33	3709.7	1022.19
Il13ra1	15517.4	10622.7	8201.85	14511.6	14489.5	30119.8	27323	30313.8	30780.3	11013.6	22364.4	19489.8	13422.8	13035.1	13772.6	23322.5	12478.6	23567.2	14962	24743.6	14410.4	13748.4	17054.6	18623.6
Il15	922.965	563.54	649.157	822.369	11.0103	17.0072	25.067	42.3969	1920.2	11.1136	1266.14	1277.37	688.548	913.286	824.002	1595.59	540.589	1795.11	628.81	1124.71	724.216	660.607	871.405	582.829
Il15ra	1026.8	563.54	811.446	1606.78	1233.15	2278.97	25.067	42.3969	2794.75	1178.04	1667.3	1790.96	734.967	672.511	1276.75	1998.22	1099.2	2128.49	730.529	1124.71	886.795	1158	1817.5	1353.96
Il16	2007.45	4930.97	5055.93	4693.83	3897.64	17.0072	25.067	42.3969	3916.45	8535.23	2432	2923.47	1926.39	1760.15	2734.6	4085.91	9910.81	3077.33	1276.11	28117.7	1906.61	3124.28	5875.76	1990.59
Il17ra	18943.9	20851	12284	11551.1	15788.8	18180.7	29328.4	19036.2	25038.7	14025.3	17274.7	17290.6	17902.2	17244.5	16271.8	20623.4	16650.2	14976.3	10125.7	29242.4	16339.2	13515.2	14067	15790.2
Il18	4384.09	2704.99	2808.85	4137.15	4415.13	6479.75	7820.9	11447.2	8289.19	4078.68	5779.14	5241.18	4131.29	3553.51	4319.22	7784.1	3063.34	5410.97	3310.5	1124.71	3170.29	4266.74	4008.46	5200.63
Il18r1	2457.4	6522.97	4569.06	4377.53	4569.27	4166.77	4136.06	42.3969	8707.45	8446.32	5653.78	5359.7	3249.33	2125.47	5161.33	5129.75	5369.85	7026.57	1183.64	35990.7	2150.48	3567.28	11826.2	2761.72
Il18rap	3691.86	2042.83	2671.53	4921.56	3314.1	5731.43	5339.27	8309.8	8308.2	4801.07	7032.75	5728.42	3079.12	3678.05	4174.34	5457.82	3468.78	7744.61	3060.83	1124.71	2652.99	3139.82	7319.8	3192.11
Il1a	24135.5	9072.99	6616.41	11121	12452.6	16429	48404.4	41252.2	35799.4	7946.21	16397.2	25270.9	16161.5	17302.6	15212.3	45750.2	10253.2	20413	17958.1	22494.2	10988.9	7282.22	25121.4	9970.87
Il1b	302317	69470.3	130643	196496	105688	172045	705260	1.75447e+06	282973	80584.6	195826	206302	214045	286440	225641	331749	163988	283396	360623	51736.6	176443	187325	219420	194082
Il1r1	1465.21	1676.53	1398.18	3125	2080.94	5391.29	25.067	9327.32	3517.2	2489.44	3372.21	2423.06	1787.13	1403.14	1892.49	2654.35	1648.8	4487.77	2154.6	1124.71	2143.09	2121.71	4979.46	2716.88
Il1r2	22601.1	6480.7	10960.8	9387.66	6870.42	10085.3	34467.1	72202	12300.7	5945.77	11470.5	11614.9	13469.2	25173.5	12341.9	10140.2	8352.11	9462.79	21222.3	25868.3	7922.03	10484.2	9411.18	7505.05
Il1rap	8341.3	4578.76	5592.73	5149.29	6540.11	5969.53	17246.1	19841.8	6254.91	4512.11	6405.94	6123.49	6606.96	8369.02	5360.54	7351.65	5180.65	6744.48	8461.2	1124.71	5498.13	4950.66	5900.66	5155.8
Il1rl1	17963.2	16145.4	13407.6	46786.5	20281	79474.7	30381.2	98954.4	45248.3	25150	55346.8	34897.3	25453.1	18797.1	25037	45973.9	31498.3	63829	31643.9	26993	32153.7	27768.8	31295.9	29814
Il1rn	133842	68625	25579.3	63752.6	99334.8	133813	326824	66859.9	270920	54367.6	147261	164307	113270	105011	120811	224307	84025.6	190307	74671.2	28117.7	84511.5	79210.6	119631	87307.9
Il21r	4822.49	13679.9	14418.8	9767.21	10393.7	3027.28	6041.15	10938.4	7414.64	18415.2	4450.31	5241.18	6668.85	5504.62	7895.93	14390.1	25542.8	6616.26	5492.84	1124.71	3924.07	6784.82	9037.72	5388.93
Il22	634.539	14.0885	611.705	847.672	770.72	17.0072	25.067	42.3969	1501.94	11.1136	12.5361	750.621	758.176	547.972	9.05497	1207.88	9.00982	25.6444	712.035	1124.71	657.706	707.238	722.021	600.763
Il22ra2	1026.8	676.247	649.157	885.628	11.0103	17.0072	25.067	42.3969	19.0119	1022.45	3083.88	1356.39	533.818	406.827	9.05497	14.9121	549.599	25.6444	527.091	28117.7	495.127	7.77184	970.994	546.963
Il23a	1338.3	817.132	1048.64	898.28	1112.04	17.0072	25.067	42.3969	2110.32	989.109	1504.33	2067.5	990.271	1104.25	887.387	2341.19	919.002	1923.33	1350.09	1124.71	931.134	761.64	1867.3	1004.26
Il2ra	11087.1	12059.7	10673.6	13119.9	10735	8792.73	8397.45	23106.3	22624.2	9857.75	6468.62	9560.54	7953.11	7671.6	11201	12272.6	9865.76	13719.8	10014.7	1124.71	6835.71	9217.4	17104.4	9935
Il2rb	9529.62	29008.2	40772	40789.5	28230.4	16803.1	9224.66	61094	51180	54523.2	30826.2	35318.7	22791.7	16771.3	38130.5	44870.4	37787.2	47903.8	11078.2	23618.9	18098	28056.3	62118.7	17502.8
Il2rg	9910.34	14158.9	21522	20458	16911.8	8622.65	13761.8	42863.3	27263.1	25928	14429	18001.7	12424.8	12030.5	18390.6	28735.6	20983.9	16284.2	12520.7	1124.71	11136.7	15831.2	22805.9	14364.5
Il34	738.372	14.0885	12.4838	1277.83	880.823	2432.03	25.067	42.3969	1425.89	11.1136	1567.01	816.465	781.386	630.998	9.05497	14.9121	549.599	25.6444	924.721	1124.71	1566.67	924.849	1493.84	833.894
Il3ra	2838.12	2127.36	3645.26	3441.3	3027.83	3146.33	4612.33	16831.6	5152.22	2611.69	3861.11	3621.42	2808.35	3420.67	2942.86	4130.64	2009.19	2692.66	4161.24	33741.3	2734.28	2914.44	3834.18	2546.52
Il4ra	22278.1	30853.8	43156.4	33843.6	29771.8	22092.4	33138.6	116040	36350.7	43387.4	23442.5	24717.8	25870.8	24642.1	26648.8	36340.7	40877.6	27336.9	46171.3	56235.5	22598.5	24970.9	31768.9	29831.9
Il6	2042.06	1845.59	2496.76	5199.9	2642.47	5765.44	5539.81	9157.73	6292.94	2878.42	5139.8	4714.43	3102.33	1967.72	3277.9	6456.92	2027.21	6821.41	2986.85	1124.71	1736.64	2992.16	4730.49	3523.88
Il6ra	9818.05	12327.4	17652.1	11766.2	11241.5	9132.87	14914.9	61517.9	16122.1	14681	10668.2	11838.7	12618.2	12229.7	12133.7	14091.9	11775.8	10539.9	18771.8	26993	11506.2	11758.8	9884.22	12221.5
Il6st	3472.66	5607.22	7390.4	6578.95	5262.92	5799.46	6392.09	14542.1	5798.63	6934.87	5465.73	3766.27	4796.62	3337.65	4228.67	6128.86	7135.78	3410.71	4928.76	1124.71	4700.01	4002.5	10158.1	4940.6
Il7r	13694.5	18639.1	29474.2	21470.2	17726.6	12364.2	16920.2	83479.5	28955.1	34374.3	16108.9	17040.4	15929.4	14039.7	19223.7	40545.9	26335.7	31388.8	20704.5	1124.71	14336.5	12333.9	29030.2	16516.5
Ilf3	6922.24	9213.87	7028.37	7388.67	8037.51	10561.5	10828.9	7631.45	12053.5	8424.09	8286.35	9626.38	7837.06	7256.47	7135.31	10304.2	7946.66	10539.9	4771.56	1124.71	8092	7049.06	6946.34	7935.45
Inpp5d	11721.7	11820.2	15030.5	12955.5	11737	6921.93	16393.8	45322.3	12205.6	11869.3	8323.96	10047.8	11256.6	12188.2	11219.1	13092.8	11802.9	8924.26	15405.8	1124.71	9983.83	11269.2	10581.3	9943.97
Irak1	6160.79	6396.17	7814.85	7755.57	7145.68	9200.9	10252.4	20647.3	11160	8390.75	8236.21	8493.87	6769.43	6442.82	6755.01	9692.84	7207.86	8719.1	6537.78	1124.71	6621.4	6831.45	8290.8	6662.19
Irak2	16175	13060	21060.1	20293.5	14599.6	10391.4	22861.1	91153.4	17928.2	12169.4	13162.9	16210.8	17035.8	18639.3	15719.4	24739.1	16551	16463.7	23876.3	22494.2	11631.8	12738	14216.4	13378.2
Irak3	2468.93	2578.19	1860.08	2100.2	2334.18	2227.94	3960.59	42.3969	3498.19	2733.94	2394.39	2673.26	2259.06	2357.94	1693.28	3280.65	2360.57	3462	1914.17	1124.71	2010.07	2005.14	2265.65	1461.56
Irak4	4407.16	4592.85	3707.68	4288.97	4503.21	6054.57	7871.04	6401.93	9848.16	4812.18	6155.22	7071.64	4433.01	3586.72	4563.7	6591.13	3946.3	5641.77	2247.07	29242.4	4374.85	5463.6	5352.92	5030.27
Irf1	50059.3	41856.9	50759.1	84919.1	60732.8	117180	46048.1	39725.9	247022	94065.3	141206	167309	50287.2	40168	80208.9	194200	73826.5	153072	40262.3	46113.1	56651.4	66192.8	136138	95584
Irf2	14929	16680.8	14705.9	20382.1	17352.2	17415.4	23763.5	17213.1	39829.9	26872.6	21537	27575.4	14266.1	12545.2	18137.1	33403	19830.6	28516.6	11780.9	26993	14905.5	15940	26092.4	20291.4
Irf3	3518.81	4296.99	4469.19	5035.43	4172.9	5034.13	6191.55	13143	6159.86	5245.61	4400.17	4135	3953.35	3761.08	3694.43	4652.56	4784.22	4359.55	4244.47	31491.9	3598.91	4142.39	4506.41	3783.91
Irf4	1938.23	3705.27	3720.17	2935.22	2422.26	17.0072	25.067	42.3969	2851.78	4256.5	1466.72	1303.71	1098.58	1145.76	1946.82	3310.48	4414.81	4769.86	804.507	1124.71	1071.54	1274.58	5726.38	1084.96
Irf5	47751.9	16469.4	30535.3	26012.2	28891	17806.5	52365	61009.2	37700.6	11824.8	18904.4	29748.3	26280.9	25198.4	27617.7	40709.9	23966.1	32106.8	27871.1	1124.71	21600.8	25266.3	24523.8	24685.1
Irf7	26627.6	18512.3	12920.7	18750	16053	24575.4	33088.4	12888.7	62606.2	17848.4	32242.8	32566.4	20757	17717.8	24203.9	50000.2	16524	27721.6	15627.8	1124.71	15289.8	23245.6	25345.4	21968.2
Irf8	11456.3	7861.38	10548.8	14815.3	11759	17449.4	14488.7	10556.8	41293.8	13214	19481.1	28154.9	11125.1	9008.32	15493.1	27348.7	12343.5	22669.7	9857.52	1124.71	9821.25	13958.2	19868	14481.1
Irgm2	3484.19	3606.65	3095.98	4516.7	4536.24	7381.13	3760.05	42.3969	13042.2	6545.9	8499.47	9244.49	2676.83	1710.34	4246.78	11750.7	4495.9	9898.74	1488.8	41614.2	2652.99	3738.26	8166.31	4743.34
Isg15	32857.6	10439.6	11110.6	27188.8	15128.1	33793.3	56601.3	34511.1	76085.6	14003.1	48652.6	38005.1	24942.4	24941	29546.4	56158.8	20551.4	36928	23941	1124.71	20322.4	25033.1	28059.2	23779.4
Isg20	14109.8	9213.87	5929.8	12993.4	9127.53	33130	26871.8	25480.5	20875.1	9902.2	25172.5	15262.6	12919.9	13383.8	13310.8	19982.2	11631.7	22618.4	12058.4	1124.71	14816.9	14043.7	11577.2	13790.6
Itch	15286.6	23837.7	25741.6	25265.7	14533.6	15068.4	20254.1	74618.6	14258.9	28561.9	10605.5	15104.6	18683.6	17095.1	18091.8	26334.7	21380.3	24310.9	21832.7	1124.71	16693.9	17626.5	19245.6	18865.7
Itga1	1395.99	1141.17	2209.63	3567.82	2499.34	5153.18	25.067	6359.54	5893.69	3800.84	3773.36	3647.75	1941.86	1386.53	2417.68	4264.85	2216.42	6744.48	1784.71	1124.71	1891.83	1639.86	4805.18	2770.68
Itga2	865.28	929.84	1210.93	1417	1068	17.0072	25.067	42.3969	1539.96	1033.56	1103.18	1066.67	905.169	1029.52	1068.49	1058.76	900.982	1564.31	980.204	1124.71	968.084	1134.69	1618.32	815.961
Itga2b	634.539	676.247	786.478	835.021	11.0103	17.0072	25.067	42.3969	1482.93	1122.47	12.5361	1000.83	734.967	481.551	833.057	1670.15	738.805	25.6444	379.136	1124.71	539.467	769.412	1095.48	753.195
Itga4	6080.04	10214.2	9362.84	8375.51	8610.05	5544.35	9726	13439.8	14544.1	13803.1	8875.55	11233	6723.01	6476.03	8602.22	13540.2	11361.4	11360.5	5751.76	1124.71	6436.65	9349.52	9983.81	8213.41
Itga5	25093.1	13637.7	17889.3	25164.5	22229.8	21650.2	38101.8	42396.9	12319.7	6156.92	22953.6	13432.2	20826.6	21238.1	18807.2	22785.6	18443.1	22182.4	17283	1124.71	17122.5	16134.3	11826.2	18677.4
Itga6	6772.26	10355	12171.7	5971.66	8026.5	5510.34	11154.8	17721.9	5684.56	11580.4	3810.97	3700.43	8339.94	9481.57	5161.33	3280.65	10280.2	4923.73	10976.4	1124.71	7160.87	5261.54	5427.61	6841.52
Itgae	1511.36	2930.41	1523.02	2593.62	2180.04	17.0072	25.067	42.3969	1425.89	2400.53	12.5361	1172.02	1052.16	1029.52	1494.07	1565.77	1675.83	25.6444	767.518	33741.3	724.216	1189.09	2514.63	1111.86
Itgal	5364.74	5226.83	5717.57	6996.46	6385.97	7466.16	8121.71	6062.76	17471.9	8357.41	10944	10574.5	4309.23	3404.07	8321.52	11601.6	7631.32	9821.81	2515.24	47237.8	4249.22	5782.25	11552.3	6142.13
Itgam	76225.4	42237.3	68798.1	39967.1	55436.8	41735.7	125611	444574	85211.3	25405.6	49204.1	62538.6	65458.4	65001.1	64335.5	103490	53329.1	58238.5	78194.4	38240.1	60383.3	55125.7	66226.8	62999.4
Itgax	1926.69	1662.44	2471.79	1796.56	1519.42	17.0072	25.067	10344.8	3783.37	1489.22	1792.66	2186.02	1570.51	2416.06	2191.3	2028.04	1522.66	25.6444	2367.29	1124.71	2039.63	1911.87	1792.6	1613.99
Itgb1	44867.7	38433.4	47013.9	59020.8	48137	125751	96959.2	357660	44811	31440.3	55572.5	35503.1	59323.4	55245.5	54148.7	74933.1	49229.7	66931.9	71823.1	37115.4	61307.1	54379.6	56367.5	60085.2
Itgb2	32453.8	16384.9	63130.5	45356.8	55557.9	31973.6	36698.1	118245	118425	47266.1	73724.7	90298.4	42597.1	39163.4	52029.8	90113.6	45625.7	66060	44784.2	42739	40275.3	42177.8	58907	46142.2
Itgb3	2088.21	4719.64	5018.48	4529.35	3457.23	2108.89	25.067	10175.3	2851.78	4967.77	1955.63	1856.8	2700.04	2714.95	2417.68	2535.05	8433.19	3692.8	2542.98	1124.71	1906.61	2284.92	4680.69	1613.99
Itk	1661.34	11721.6	12458.8	5959.01	7475.99	17.0072	25.067	42.3969	4201.63	14936.7	2344.25	2317.71	2344.16	1419.74	5025.51	5114.84	24750	8129.28	665.799	1124.71	1522.33	3170.91	11975.6	2223.72
Jak1	15805.8	29318.1	25242.2	20027.8	22461	22279.4	23287.2	28872.3	26198.4	37608.4	19957.5	18844.5	19024	17908.7	20301.2	31747.8	27245.7	31029.7	17486.5	1124.71	18423.2	17564.4	27187.8	20515.6
Jak2	19347.7	22062.6	15217.7	18206	18849.6	21088.9	28802	18993.8	38936.4	18470.8	21624.8	22545	19256.1	16430.8	19133.1	24798.8	22794.9	26362.5	10662	35990.7	13952.2	17727.6	23079.8	18121.5
Jak3	8560.5	9129.34	13207.8	14094.1	9997.34	8265.5	11054.5	43541.6	12966.1	12080.5	9063.59	9349.84	8958.86	8667.92	9444.33	11944.6	14848.2	9873.1	14481.1	23618.9	7308.66	7802.93	11452.8	9639.1
Jun	27492.8	22710.6	13744.6	19192.8	26083.4	66005	36698.1	14838.9	56997.7	17748.4	42911	35964	26543.9	23513	27128.7	40456.4	19551.3	47237	8720.12	23618.9	29825.9	22678.2	38341.8	29733.3
Kdr	4257.18	4296.99	2783.88	3188.26	4569.27	5510.34	8096.64	6529.13	9620.02	2733.94	5327.84	4451.05	4649.63	3420.67	4255.84	4920.98	3090.37	6359.82	2459.76	1124.71	3968.41	3621.68	5726.38	4169.47
Kit	934.503	901.663	1173.48	1480.26	1056.99	3741.59	25.067	42.3969	4068.55	1155.81	1378.97	2633.76	1152.74	971.404	1457.85	2326.28	1333.45	1461.73	656.552	24743.6	931.134	1181.32	2489.73	1147.73
Klra17	1788.25	1028.46	911.316	1252.53	693.648	17.0072	4537.13	42.3969	2262.42	922.427	2043.38	1580.25	1168.21	1452.96	1222.42	1148.23	900.982	1487.38	970.957	25868.3	953.304	1313.44	1668.12	896.661
Klra2	34345.9	11735.7	37401.4	28593.1	23925.4	17840.6	33439.4	107858	65895.2	15981.3	37620.8	43417.5	25561.4	26310.9	31131	45645.8	24605.8	33773.7	30506.5	32616.6	23529.6	27722.2	28806.2	33104.7
Klra7	726.835	662.159	848.897	1100.71	869.813	17.0072	25.067	42.3969	1844.15	11.1136	1604.62	1790.96	618.919	523.064	824.002	1028.93	612.668	25.6444	527.091	25868.3	583.806	699.466	1394.25	600.763
Klrc1	2192.04	3254.44	2609.11	4162.45	3281.07	3758.59	3459.25	42.3969	17814.1	7490.55	11044.3	12405	3597.47	1967.72	6048.72	10184.9	5306.79	8257.5	536.338	1124.71	2697.33	3303.03	16257.9	2286.48
Klrc2	865.28	1718.8	1810.15	1834.52	1783.67	17.0072	25.067	42.3969	9467.93	4434.32	4588.21	4464.22	1098.58	805.352	2879.48	4518.36	2333.54	2743.95	425.372	1124.71	1293.24	1748.66	9386.28	1282.22
Klrd1	3034.25	5029.59	6728.76	7021.76	4591.29	5578.36	5564.87	7207.48	23460.7	14625.5	15319.1	14419.8	5167.98	3761.08	10250.2	12824.4	8307.06	12617.1	2052.88	1124.71	4611.33	6582.75	22332.9	4142.57
Klrg1	392.26	803.044	1023.67	1024.8	770.72	17.0072	25.067	42.3969	2794.75	922.427	1078.1	1474.9	897.433	506.459	941.717	1073.67	828.904	1743.82	545.585	1124.71	532.077	971.48	1269.76	815.961
Klrk1	10175.7	6325.73	6117.05	8691.81	8466.91	11684	9625.73	7080.29	37472.5	8946.43	18653.7	22584.5	7163.99	4915.14	15049.4	20772.5	8721.51	16771.4	2598.47	1124.71	6155.83	11937.5	19494.6	11629.7
Lag3	1442.13	2042.83	3607.81	3656.38	2719.54	2176.92	25.067	8309.8	6901.32	4367.64	6506.23	4582.74	2514.36	1328.42	3477.11	5263.96	3144.43	2487.51	1516.54	23618.9	1973.12	2432.59	8091.62	2654.12
Lamp1	108045	75288.9	54454.3	53820.9	103926	213134	203644	92128.5	195252	48088.5	127066	176633	98733.1	91013.1	98228.3	184686	86260	125837	97123.4	58484.9	98057.3	88466.9	121748	102103
Lamp2	67399.6	45646.7	35778.5	39056.2	60666.7	78624.3	112050	63892.2	109566	35963.5	77523.2	91707.4	55285	52887.6	55171.9	95810	48202.6	71701.8	52496.4	68607.3	51626.2	50524.7	60151.9	62246.2
Lbp	634.539	14.0885	12.4838	1417	1156.08	5646.39	25.067	42.3969	4182.62	1411.42	3422.35	6149.82	827.804	697.419	733.452	3265.74	657.717	3359.42	351.394	1124.71	842.455	1562.14	9212	1291.19
Lck	2192.04	7861.38	8676.23	7502.53	6363.95	2857.21	25.067	42.3969	6692.19	14325.4	4199.59	4767.1	3303.48	2291.52	6691.62	7843.75	13199.4	7821.55	961.71	1124.71	2919.03	4764.14	13743.3	2465.82
Lcn2	4061.05	3493.94	1922.5	3200.91	2312.16	4132.75	10753.7	6232.35	3117.95	1944.88	6380.87	3423.88	2553.04	6376.4	2118.86	2177.16	2811.06	5103.24	3134.8	1124.71	2475.63	2976.62	4307.23	3819.77
Lcp1	210609	129600	162963	87778.4	168634	102553	400496	700270	134680	63125.1	74263.8	84596.3	150405	157127	155682	201507	131039	151994	167079	55110.8	141761	140709	139599	141439
Lgals3	290330	182094	77037.4	192751	214260	450028	323490	93103.6	419269	77906.2	283692	355412	213442	199927	215209	398167	195396	307656	183631	55110.8	220302	186206	226789	218660
Lif	7799.06	6917.45	6129.54	17383.6	5890.5	15544.6	19577.3	70209.3	10855.8	6234.72	17525.5	6176.16	10266.3	11499.1	9380.95	10483.2	9820.71	17822.9	20260.6	1124.71	7456.46	9707.03	5751.27	10302.6
Lilra5	438.409	760.778	811.446	12.6518	11.0103	17.0072	25.067	42.3969	1958.23	833.519	12.5361	1145.68	479.662	531.366	697.233	14.9121	9.00982	25.6444	582.574	1124.71	509.907	7.77184	572.638	591.796
Litaf	33434.4	27007.6	12745.9	16105.8	27316.5	47620.2	58907.5	12295.1	59773.4	20549	39363.3	46182.9	30234.2	29582.2	29383.4	46809	22930	41826	16829.9	1124.71	28628.7	26929.4	31295.9	28791.8
Lrp1	131453	80642.5	63155.5	96685.3	128534	124731	188228	116549	82226.5	52511.7	108412	97817.8	95243.9	88007.6	87679.3	132136	84710.4	111117	97687.5	88852	90349.6	78829.8	87887.4	100498
Lta	11.5371	14.0885	711.576	12.6518	11.0103	17.0072	25.067	42.3969	1463.92	1033.56	12.5361	737.452	433.243	8.3026	733.452	1103.49	558.609	1384.8	397.63	1124.71	443.397	7.77184	1319.56	529.03
Ltb	3218.84	8509.45	7677.53	7122.98	6198.79	3690.56	5765.41	5808.38	12890.1	18648.6	6907.38	7414.03	4494.9	3628.24	8104.2	10423.5	11325.3	10155.2	2256.32	1124.71	4094.03	6380.68	18100.3	4366.74
Ltbr	5745.46	3324.88	5143.32	6060.23	6044.65	13180.6	8522.78	21283.3	11312.1	4367.64	9351.92	8362.18	5817.84	5496.32	6057.77	10020.9	4631.05	9667.95	6722.72	1124.71	6288.85	6155.3	6821.86	6653.22
Ly86	33434.4	24767.6	21871.6	24607.8	34407.2	45970.5	56927.2	24632.6	94165.9	19070.9	43600.5	61313.9	30853.1	28901.4	36953.3	49851	30849.6	33645.5	29507.8	25868.3	31363	34646.9	36350	41380.9
Ly9	3461.12	4621.02	4219.52	4061.24	4712.4	3469.47	5439.54	42.3969	8555.35	6356.97	5039.51	5794.27	3698.04	2391.15	4744.8	9051.62	5144.61	5308.39	1553.53	26993	2483.02	3707.17	6249.22	3550.78
Ly96	7637.54	6931.54	6853.6	6756.08	7883.37	9983.23	13059.9	17509.9	17376.9	6790.4	9590.11	11088.1	8146.52	6608.87	7153.42	13301.6	6189.75	9026.83	6704.23	38240.1	7840.74	6955.8	7518.98	7657.48
Lyn	15644.3	11749.8	25454.4	19863.4	16713.6	13724.8	23563	98869.6	21217.3	13214	17663.3	17567.2	17376.2	17643	18146.2	24142.6	16992.5	16668.9	22480	25868.3	15733.2	17890.8	15859.6	17816.6
Lyve1	1303.69	803.044	1722.76	1315.79	2686.51	3707.57	7946.24	42.3969	1273.8	1622.58	12.5361	1211.53	3086.86	1942.81	9.05497	1237.7	964.051	25.6444	2385.78	1124.71	2675.16	2277.15	1419.15	1622.96
Lyz2	515615	269456	484433	527632	1.535e+06	455368	813926	9.83672e+06	2.16692e+06	678940	1.31452e+06	621198	866611	707490	1.06222e+06	2.06431e+06	867970	1.02088e+06	1.20224e+06	106847	849505	744053	1.48893e+06	966771
Maf	2791.97	2324.6	3882.46	3744.94	3853.6	3197.36	6542.49	18018.7	5513.45	4178.71	3347.14	4490.56	3427.27	3412.37	3078.69	6516.57	2883.14	3102.97	5899.72	1124.71	2941.2	3310.8	3809.29	3254.88
Map2k1	14202.1	12397.9	7502.75	9324.4	12882	25936	24540.6	15559.7	23080.4	9757.72	17487.8	16289.8	12440.3	11864.4	13256.5	19877.8	12127.2	18156.2	11559	1124.71	12607.3	12256.2	13544.1	13808.6
Map2k2	13256.1	13581.3	18076.5	16687.8	15414.4	21480.1	21582.7	64697.7	22833.3	16625.9	16296.9	15763	14351.2	15758.3	14705.3	19072.5	14704	18976.9	18901.3	55110.8	15171.6	15155.1	15760	14247.9
Map2k4	7245.28	7748.67	6416.66	5389.68	7409.92	11241.8	13310.6	10811.2	11559.2	7257.17	8186.07	8862.59	7442.5	7389.32	6972.33	8663.91	6793.41	10437.3	6186.38	1124.71	6783.98	6745.96	7494.08	6967.05
Map3k1	9529.62	13665.8	17202.7	13828.4	11252.5	8605.65	14187.9	41294.6	14582.1	17915.1	8800.33	11022.3	9709.3	12113.5	11726.2	14733.1	19803.6	9283.28	16247.3	26993	8454.11	9971.27	11328.3	10347.5
Map3k5	5687.77	7044.24	7303.01	7009.11	6187.78	5391.29	9801.2	17933.9	8745.47	8312.96	6217.9	6531.72	5353.65	5454.81	5740.85	5949.91	7162.81	6488.04	7915.61	52861.3	4825.64	5416.97	6473.3	5837.26
Map3k7	8698.95	8227.68	7190.66	7591.1	9072.48	11428.8	12608.7	11108	15418.6	9946.65	10003.8	10745.7	8370.88	7887.47	8384.9	10885.8	8694.48	11232.3	5317.15	1124.71	8661.03	7888.42	9709.94	8195.48
Map4k2	3414.97	5339.54	7028.37	5630.06	4426.14	3486.48	5013.4	15305.3	4981.12	9124.25	3196.7	3226.35	3388.58	3595.03	4699.53	4369.24	10532.5	4872.44	5871.98	1124.71	3362.43	3722.71	5278.23	3012.78
Mapk1	21043.6	29332.2	21609.4	20356.8	23672.1	30085.8	36547.7	30144.2	22358	27561.7	20145.5	19463.5	22281.1	21121.8	21913	28586.4	23056.1	28875.6	21546	26993	20115.5	19958.1	21162.7	21968.2
Mapk11	507.631	986.194	1023.67	1708	924.864	17.0072	25.067	42.3969	19.0119	1378.08	12.5361	13.1688	564.764	722.326	679.123	14.9121	1603.75	25.6444	850.743	1124.71	1071.54	645.063	1120.38	1049.09
Mapk14	14548.2	19188.5	16228.9	11260.1	16251.2	15323.5	25869.1	22809.5	20285.7	20893.5	15620	13919.4	14297	13217.7	15665.1	20474.3	14613.9	17361.3	14074.3	1124.71	14447.4	15403.8	18374.2	15162.5
Mapk3	19163.1	13609.5	25516.9	26075.4	19246	27177.5	33639.9	149492	26084.3	17159.4	20621.9	18146.6	21654.4	22325.7	21360.7	30435.5	19028.7	23413.4	32485.4	29242.4	22783.2	20160.2	22581.8	22855.9
Mapk8	3657.25	4367.43	4706.39	4706.48	3820.57	3979.69	5640.08	13227.8	4391.75	4345.41	3234.31	3674.09	3736.72	4059.97	3513.33	4294.68	4576.99	4615.99	4623.6	1124.71	3251.58	3528.42	2415.04	3613.54
Mapkapk2	54997.2	27951.6	22420.9	26328.5	36003.6	53164.5	134234	65842.4	42719.7	22582.8	38711.4	34712.9	39742.4	40068.4	38990.7	56680.8	34354.5	51468.3	37488.2	22494.2	32892.7	34530.3	38989.2	37301.1
Mavs	2988.1	2564.1	2971.14	3390.69	3677.44	5493.33	7068.89	11404.8	6901.32	3623.03	4701.03	4069.16	3141.02	2797.98	3748.76	6755.17	3351.65	4410.84	3144.05	1124.71	3428.94	3419.61	3759.49	3434.21
Mcam	2284.34	4142.02	4344.36	4023.28	4018.76	7023.98	5690.21	10132.9	6407.01	3067.35	4713.57	2133.34	4316.96	2797.98	3305.06	2609.61	3018.29	6077.73	3671.14	28117.7	3887.12	2113.94	5253.33	3317.64
Mef2c	9564.23	14666.1	7390.4	9539.48	9656.02	6751.86	14914.9	10599.2	8403.26	12236.1	5377.98	5069.98	8935.65	9938.21	6365.64	3698.19	15731.2	5051.95	7138.85	51736.6	7367.78	7445.42	5502.3	7182.25
Mefv	14052.1	6353.91	8089.49	8793.02	7387.9	5544.35	21156.6	17382.7	16901.6	4812.18	11458	12892.2	10227.6	11548.9	8982.53	14658.6	7919.63	11129.7	7915.61	1124.71	6732.25	8751.09	8141.41	7693.35
Mertk	1707.49	1507.47	1972.44	3074.39	3347.13	2227.94	4286.46	6741.11	5741.59	2356.08	4287.34	3107.83	1887.7	1502.77	2164.14	6292.89	2657.9	2743.95	2626.21	1124.71	1780.98	1880.79	4108.05	2636.18
Mfge8	888.354	958.017	12.4838	1328.44	1001.94	2993.27	25.067	42.3969	1882.18	933.541	1579.55	1158.85	773.649	680.813	751.562	1327.17	657.717	1923.33	545.585	1124.71	1596.23	1181.32	1618.32	1165.66
Mif	90035.3	80332.6	151728	219977	97771.4	320280	137668	1.39185e+06	103083	92264.9	144717	104428	144301	140339	145622	234895	147112	238826	211974	35990.7	163030	145178	147168	161802
Mmp9	23454.9	20851	26203.5	8388.16	33515.3	8027.4	61840.3	74915.4	16236.2	5301.18	33195.6	9112.8	32454.6	38283.3	24050	23561.1	12631.8	13617.2	14176	1124.71	20433.2	27877.6	6124.73	13772.7
Mpo	11.5371	14.0885	599.222	974.191	748.7	17.0072	25.067	42.3969	1292.81	11.1136	965.279	1382.72	541.554	547.972	9.05497	14.9121	657.717	25.6444	628.81	1124.71	650.316	590.66	1269.76	780.095
Mr1	2342.02	2169.63	1547.99	1796.56	2433.27	3333.41	3785.12	42.3969	4353.72	2356.08	2895.84	2739.11	2344.16	1735.24	2055.48	3996.43	1883.05	2872.17	1054.18	1124.71	1891.83	2067.31	3012.57	2492.72
Mrc1	20524.4	17864.2	15517.3	18231.3	25665	28912.3	97159.7	85260.2	19183	20293.4	12335.5	23414.1	31085.2	28776.8	16860.4	33432.9	14217.5	14796.8	42010.1	28117.7	20448	22779.3	21859.8	24909.2
Ms4a1	2342.02	10355	4119.65	6427.13	5758.38	17.0072	3609.65	42.3969	19.0119	12802.8	12.5361	13.1688	611.183	921.589	724.397	1610.5	23209.3	25.6444	1081.92	71981.4	620.756	1119.15	1717.91	600.763
Ms4a2	553.779	14.0885	661.641	12.6518	11.0103	3010.28	25.067	42.3969	2585.62	1255.83	1391.51	1659.27	642.129	440.038	968.882	1595.59	729.796	1461.73	323.652	1124.71	480.347	753.869	1518.73	744.228
Msln	6703.04	6663.85	3370.62	11601.7	7332.85	33793.3	18975.7	21919.2	20513.8	10046.7	27190.8	15051.9	6645.65	5720.49	8403.01	13003.3	7451.12	28978.2	7249.81	33741.3	19975	12326.1	6946.34	17978
Msr1	133103	53465.8	57899.8	56781.4	124603	105241	233173	107985	140954	18293	62893.6	82160.1	86145.8	82436.5	89671.4	127081	71952.4	89601.6	94746.9	29242.4	80225.3	74283.3	68965.5	89621.2
Muc1	473.02	648.07	12.4838	936.235	11.0103	17.0072	25.067	42.3969	19.0119	11.1136	1216	13.1688	410.034	498.156	9.05497	1073.67	9.00982	1641.24	527.091	1124.71	576.416	512.942	771.816	636.629
Mx2	2434.32	2493.66	3071.01	3453.95	2620.45	2227.94	3860.32	10980.8	6007.76	2378.31	2745.4	2949.81	2398.31	2067.35	3160.18	6814.81	2396.61	4026.17	2404.27	1124.71	1662.74	2214.97	2987.67	2376.15
Myc	8352.84	9918.3	8414.07	11121	8191.65	20085.5	13385.8	26328.5	8251.16	6090.24	9803.22	7216.5	9214.16	9116.26	8792.37	9931.44	9289.13	13822.3	8849.58	1124.71	9237.44	8984.25	8216.11	8536.21
Myd88	6218.48	6142.58	5854.89	6313.26	6628.19	6768.87	10177.2	13397.4	14411	6101.36	8837.94	8902.1	5732.74	5770.31	6130.21	11243.7	5622.13	5487.91	4993.49	39364.8	5875.01	6093.12	8440.18	6940.15
Ncam1	2745.82	2789.52	2209.63	4415.49	3358.14	12262.2	6191.55	8860.96	4372.74	3734.16	7220.79	3832.12	3380.85	3163.29	3133.02	3892.05	3090.37	8308.79	3652.65	1124.71	5549.86	4056.9	2141.17	5738.63
Ncf4	61238.8	33206.6	54167.1	38689.3	46551.5	37585.9	86380.9	246453	60153.6	27984	37934.2	52424.9	46929.5	49541.6	46325.2	62481.6	40886.6	51570.9	61188.8	68607.3	41413.3	44967.9	45736.3	46805.7
Ncr1	980.651	746.69	1535.51	923.583	891.833	17.0072	25.067	5638.79	5988.75	1944.88	1429.11	3674.09	1121.79	913.286	2155.08	1998.22	1207.32	2564.44	647.305	1124.71	1064.15	1841.93	4058.26	1273.26
Nfatc1	7533.71	8424.92	12895.7	9881.08	9887.24	5442.31	13085	41167.4	7680.81	10791.3	5992.25	6018.14	10297.3	13367.2	8167.58	7038.5	10865.8	7513.81	9496.88	1124.71	6591.84	9030.88	6846.75	5908.99
Nfatc2	2630.45	2775.43	3632.78	3365.39	2994.8	1972.84	3785.12	10726.4	4733.96	3100.69	2795.55	3239.52	2792.87	2889.31	2834.21	3623.63	3360.66	2102.84	3255.02	1124.71	2268.72	2665.74	3684.8	2645.15
Nfatc3	3714.94	5959.43	4082.2	4111.84	4855.54	4438.88	5715.28	42.3969	5475.43	6579.24	4212.13	3845.29	3496.89	2839.49	3875.53	5070.1	8280.03	3846.66	1488.8	1124.71	4020.14	4002.5	5502.3	3595.61
Nfatc4	646.076	704.424	674.124	1303.14	1145.07	2500.06	25.067	42.3969	1406.88	933.541	1880.41	1158.85	742.703	730.629	778.727	1058.76	639.697	2461.86	961.71	1124.71	1086.32	839.359	1493.84	1470.52
Nfkb1	14767.4	18230.5	19287.4	21318.3	17528.4	16735.1	24615.8	47399.8	23993	19948.9	15519.7	15802.5	17469	16870.9	16253.7	20220.8	18578.3	19746.2	20038.7	55110.8	13420.2	15349.4	14739.2	15234.3
Nfkb2	21193.6	28768.7	41096.6	44015.7	27426.6	22619.6	34066.1	194644	29069.2	34429.9	26965.1	21307.1	29120.1	30777.7	31864.4	39934.5	34498.6	34312.2	44284.9	24743.6	26293.5	27807.6	33686	29957.4
Nfkbia	38856.8	25697.4	54129.7	50189.8	36014.7	33028	78585.1	336632	38194.9	25361.2	34298.7	34120.3	46782.6	54240.9	42938.7	64688.5	39147.7	38441	65100.4	30367.2	37060.6	35082.1	41379.3	37597
Nlrc5	8283.62	11918.9	17739.5	22861.9	12331.5	11020.7	7244.36	54395.2	25000.6	26039.1	16146.5	16303	11511.9	9174.37	15348.2	29943.4	18578.3	24695.6	12326.5	1124.71	10006	13624	20366	14947.3
Nlrp3	12725.4	6537.06	17227.6	12613.9	10602.9	9217.91	23437.6	137451	15627.8	8468.55	11269.9	13168.8	13995.3	19494.5	13410.4	21771.6	10965	12155.5	29665	1124.71	11011	10546.4	11527.4	10670.3
Nod1	2803.51	2775.43	5992.22	7287.45	3908.65	3792.61	4336.59	17086	11007.9	7268.28	6832.17	8059.3	2963.08	2258.31	4645.2	9901.61	4540.95	7488.17	3079.32	53986	3007.71	4018.04	8539.77	4931.63
Nod2	4614.83	3113.56	3919.91	5832.49	4283	3605.53	7795.84	11998.3	9448.91	4000.89	5340.37	5860.11	3682.57	3827.5	4301.11	6322.72	4324.72	4077.46	4475.65	44988.4	2719.5	4266.74	6124.73	3801.84
Nos2	3738.01	2831.79	2634.08	9653.34	5483.12	4523.92	3659.78	42.3969	24981.6	9357.63	12561.2	12009.9	2328.68	1876.39	5804.23	23740	6694.3	12514.5	1609.01	44988.4	2660.38	2541.39	13170.7	4904.73
Notch1	7683.69	12609.2	16328.8	13221.2	11461.7	10969.6	12333	26498.1	18042.3	14814.4	12410.7	10890.6	8796.39	7987.1	10503.8	17506.8	14226.5	17720.3	11383.3	1124.71	9518.26	8626.74	15585.7	11315.9
Nrp1	12586.9	11045.4	6666.34	10969.1	14390.4	34082.4	28250.5	12507.1	27985.5	11158	21286.3	22018.2	15527.1	11499.1	13039.2	18968.1	11541.6	21567	11457.3	1124.71	15149.4	16336.4	15062.9	18982.3
Nt5e	9183.51	5776.28	4232	5212.55	6683.25	12160.2	15566.6	15390.1	9220.77	3267.39	7145.57	5991.8	6885.48	7596.88	5460.15	6784.99	5162.63	7718.97	8646.14	1124.71	7094.36	5455.83	4780.28	7576.78
Nup107	6126.18	7692.31	7777.4	7502.53	8356.81	9813.16	8948.92	17891.5	11198	7690.6	7471.51	7874.93	7187.2	6857.95	7117.21	8842.86	6090.64	8385.72	7148.09	1124.71	7382.56	6186.39	7743.06	7173.29
Oas2	14548.2	10101.4	9712.38	12322.9	11417.7	10612.5	21281.9	23063.9	22966.4	9591.02	14629.6	14591	12548.6	12013.9	11635.6	23769.8	9208.04	15668.7	8239.26	51736.6	7789.01	10406.5	12025.4	8428.61
Oas3	2791.97	1422.94	1348.25	3087.05	1882.76	2006.85	4687.53	42.3969	4752.97	2211.6	3334.6	3371.21	1779.39	1693.73	2109.81	4548.18	1783.94	2384.93	1951.16	34866	1344.97	2059.54	2415.04	1882.99
Oasl1	23028	7748.67	13033.1	23519.7	14555.6	10952.6	38327.4	80681.3	26388.5	7390.53	13225.6	13800.9	16385.9	15584	18227.7	34760	14190.5	24439.1	17347.8	1124.71	11698.3	15170.6	14913.5	13799.6
Osm	45709.9	20625.5	29511.7	27669.5	26435.7	20663.8	92071.1	137663	29088.2	11369.2	21211.1	24243.7	37661.2	43630.2	26585.4	28303.1	19199.9	22233.7	51192.5	41614.2	24749	26377.6	19992.5	27957.9
Pax5	1246	4099.75	3994.81	5048.08	2609.44	17.0072	25.067	42.3969	19.0119	7601.69	12.5361	13.1688	541.554	547.972	688.178	1073.67	16668.2	25.6444	943.215	1124.71	458.177	847.131	572.638	8.96661
Pdcd1	853.743	1014.37	3021.08	3327.43	2113.98	1904.81	25.067	6783.51	3669.3	4501	3898.72	2962.98	1663.35	996.312	2897.59	2773.64	3558.88	2872.17	776.766	29242.4	1285.85	1756.44	3908.87	1174.63
Pdcd1lg2	946.04	1098.9	1448.12	3997.98	1365.28	17.0072	25.067	42.3969	6806.26	2889.53	2444.54	5043.65	1021.22	929.891	2001.15	4727.13	1883.05	2256.71	1054.18	38240.1	879.405	1243.49	3211.75	1766.42
Pdgfc	2688.14	3043.11	2134.73	4529.35	3358.14	11479.9	5740.34	10556.8	5589.5	3823.07	5891.96	4332.53	3481.42	2440.96	2625.94	4190.29	2784.04	7693.32	3606.41	1124.71	5291.21	4033.59	3709.7	6043.49
Pdgfrb	969.114	887.575	911.316	1973.69	1222.14	3180.35	25.067	5808.38	2015.26	1389.2	2281.57	1172.02	920.642	747.234	1005.1	1491.21	982.071	2410.58	1507.3	1124.71	1788.37	1056.97	1792.6	1757.46
Pecam1	3368.82	9030.72	7827.33	6553.65	7652.15	8809.73	6743.02	5596.39	16806.5	12002.7	10530.3	8704.57	7372.88	4018.46	7162.48	11899.8	7694.39	10770.7	3717.38	1124.71	6525.33	4904.03	17826.5	7110.52
Pik3cd	5664.7	10763.6	8963.36	7995.96	8588.03	5680.41	8597.98	10005.7	11901.4	11924.9	6117.61	7848.6	5833.31	5836.73	7895.93	11288.4	11838.9	10027	4947.26	1124.71	5091.68	6745.96	10332.4	7917.51
Pik3cg	6114.65	5240.92	4344.36	4390.18	5868.48	4642.97	9249.72	11065.6	8099.07	5967.99	5566.02	5965.46	5106.08	4823.81	5414.87	6158.68	4586	5257.11	4984.25	1124.71	4958.66	4911.8	5875.76	5424.8
Pin1	1292.15	1662.44	1922.5	1720.65	1563.46	17.0072	25.067	42.3969	1577.99	1844.85	1278.68	1198.36	1384.83	1170.67	1322.03	1342.09	2144.34	1743.82	1599.77	1124.71	1367.14	839.359	1070.58	1129.79
Pla2g6	1026.8	2113.27	1098.57	2327.94	2235.09	2295.97	25.067	7589.05	1958.23	2433.87	2419.46	1527.58	1291.99	1112.55	1394.47	2132.43	1567.71	1923.33	1544.28	33741.3	1477.99	1204.64	2091.37	1605.02
Plau	210875	95012.8	185222	97988.4	145127	136160	323189	1.14175e+06	78766.3	35563.5	56487.6	66989.6	185815	225615	129305	135998	107667	123298	233991	42739	131837	142209	54525.1	140453
Plaur	119593	92124.6	140830	139246	110499	99968.4	212318	886647	108216	81529.2	101680	89956	122925	135482	123501	168014	108127	148532	206167	123718	105721	98337.1	107158	107259
Pml	6853.02	11045.4	9824.74	8464.07	7299.82	6751.86	9600.66	7037.89	14639.2	12247.2	8173.53	7624.73	6552.81	5255.55	8475.45	17998.9	9811.7	12514.5	3939.31	1124.71	5084.29	7981.68	10929.9	8078.91
Pnma1	369.186	718.513	923.8	12.6518	693.648	17.0072	25.067	42.3969	19.0119	1122.47	12.5361	13.1688	510.608	431.735	9.05497	14.9121	819.894	25.6444	610.316	1124.71	7.38995	645.063	1493.84	573.863
Pou2f2	3726.47	3634.83	6054.63	5086.03	3963.7	2074.88	6642.76	14499.7	3973.49	5267.84	2845.69	3134.17	3612.94	4724.18	2988.14	3280.65	7153.8	2820.89	4845.54	1124.71	3022.49	3707.17	3261.55	2878.28
Pparg	588.39	563.54	1235.89	12.6518	682.638	17.0072	25.067	42.3969	19.0119	11.1136	12.5361	13.1688	812.331	830.26	661.013	14.9121	9.00982	25.6444	628.81	1124.71	679.876	676.15	1020.79	493.163
Ppbp	899.891	1112.99	1298.31	12.6518	11.0103	2585.1	7419.83	42.3969	19.0119	11.1136	12.5361	803.296	905.169	1145.76	9.05497	1043.84	585.639	25.6444	1840.19	30367.2	665.096	683.922	995.892	690.429
Prdm1	4984.01	3620.74	3095.98	4023.28	4426.14	5850.48	9324.93	42.3969	10114.3	3245.17	6405.94	5491.38	4734.73	4782.3	4636.14	7202.53	3468.78	5410.97	1886.43	1124.71	3946.24	4328.92	5303.12	4904.73
Prf1	899.891	1366.58	1647.86	2821.36	1794.68	2398.02	25.067	42.3969	7281.56	4723.27	6731.88	6189.33	1485.41	913.286	2788.93	5502.55	3054.33	4718.57	601.069	1124.71	1381.92	1865.24	9734.84	1291.19
Prkcd	62334.8	41279.3	45703.1	45787	44030.1	18622.9	68633.5	85048.2	59716.4	16748.2	22402	35792.8	38295.6	37627.4	39751.3	59797.4	36147.4	44287.9	37136.8	23618.9	33321.3	36263.4	41005.8	40708.4
Prkce	2203.58	4423.79	3595.33	3732.29	2697.52	2704.15	25.067	7546.65	3270.05	5423.43	2444.54	2344.04	1810.34	1776.76	2155.08	3131.53	5243.72	4180.04	2219.33	39364.8	1862.27	1826.38	4282.33	2420.98
Psen1	11502.5	12214.7	8476.49	10058.2	12320.5	18861	18499.4	9200.13	23555.7	11491.4	16259.3	16513.7	11573.8	10436.4	11726.2	18983.1	10928.9	16079	8063.57	1124.71	11949.6	11642.2	14490.2	13270.6
Psen2	8768.17	7776.85	10336.6	10399.8	9567.94	8979.81	11405.5	26328.5	16464.3	9390.98	9439.67	11193.5	7868.01	7107.03	8547.89	12138.4	10397.3	11257.9	7971.09	61859	6828.32	8611.2	9311.59	8867.97
Psma2	42629.5	35488.9	25504.4	37829	37390.9	96754	57027.4	33790.3	67929.5	29384.3	46722	52635.6	38357.5	37179	41064.3	61571.9	36183.4	58264.1	36424.8	34866	38013.9	40025	39387.5	39964.2
Psmb10	9391.17	6494.79	14119.2	15625	12551.7	23521	12383.1	48120.5	26787.8	12124.9	20007.6	20767.2	10962.6	10295.2	14415.5	23203.2	11902	22182.4	13214.3	23618.9	10759.8	15015.2	15610.6	14821.8
Psmb7	20882.1	15863.6	9000.81	12854.3	17759.6	44524.9	36848.5	19545	39734.9	14725.5	28507.1	26864.3	20107.1	19046.2	20645.3	27647	15983.4	27413.9	13390	1124.71	21704.3	21162.7	18598.3	20802.5
Psmb8	55458.7	33107.9	83803.6	126809	72877.1	182504	45496.6	113030	193883	88708.6	152251	170694	78308.8	71161.6	100103	161930	89134.2	139249	69280.1	49487.2	77986.2	95912.3	110942	97332.5
Psmb9	18136.3	13341.8	24131.2	25632.6	18651.4	31718.4	20605.1	69149.4	45647.6	24494.3	28356.6	30828.1	18180.8	15243.6	23615.4	36683.7	20281.1	35132.9	17357	67482.6	16716.1	23781.8	27162.9	23295.2
Psmd7	12194.7	10031	12795.9	12386.1	11637.9	26463.2	21657.9	51003.5	22909.3	11647	17475.3	14841.2	13562.1	11939.1	12523	19102.4	12055.1	18643.5	16090.1	38240.1	13560.6	13359.8	12573.1	13781.7
Ptgs2	112775	41518.8	56426.7	194876	69012.5	253424	238538	799055	181335	63314.1	178376	105442	112814	121442	146084	231912	117632	208515	163417	57360.2	106977	104897	126553	123892
Ptprc	38810.7	66441.3	98372.2	66169.1	51451.1	22789.7	54846.6	131176	66218.4	101989	36454.9	47947.6	49977.7	50554.5	61555.7	88532.9	70195.5	70188.8	53726.3	26993	42566.1	52156.8	68019.4	52517.4
Pvr	12806.1	10848.1	15879.4	17750.5	12243.4	13163.6	22585.4	68767.8	14734.2	10124.5	11508.1	10205.8	13685.9	13616.3	12278.5	15180.5	12821	13771.1	22174.8	41614.2	11410.1	11245.9	7767.95	12876
Pvrl2	1776.71	1746.97	1910.02	2973.18	2213.07	4489.9	3835.25	9624.1	5000.13	2000.44	3660.54	3766.27	2050.17	2291.52	2435.79	4235.03	1747.91	4487.77	2052.88	1124.71	2490.41	2168.34	3336.24	3138.31
Raet1	5295.51	3423.5	3507.94	2871.96	4536.24	5255.23	7419.83	7970.62	5209.26	2078.24	3698.15	4148.17	3845.04	4051.67	4319.22	3996.43	3306.61	3231.2	4022.54	1124.71	3414.16	3722.71	2240.76	4169.47
Rel	40748.9	59242.1	42357.5	43674.1	41662.9	24065.2	58381.1	66732.8	48974.7	50255.6	26162.8	29695.6	41599.1	41695.7	42114.7	42946.8	54509.4	34825.1	37358.7	55110.8	32382.8	34996.6	28233.5	36574.8
Rela	8514.36	10129.6	11198	12335.5	9215.61	11207.8	14012.5	44855.9	13536.5	11180.3	10405	9086.46	9809.87	9564.6	9453.39	13227	10901.9	14130.1	13205	23618.9	8424.55	8883.21	9411.18	9603.24
Relb	7533.71	8340.38	11297.8	11905.4	8753.18	8707.69	12433.2	54098.5	13118.2	10324.5	9539.96	9428.85	9469.46	9788.77	10214	14539.3	10541.5	10898.9	12012.1	1124.71	8343.26	8976.48	10008.7	8563.11
Reps1	9979.56	11763.9	12970.7	12360.8	11505.8	17976.6	16820	23318.3	12338.7	13647.5	9615.18	9455.19	10769.2	10917.9	11336.8	14434.9	11532.6	15232.8	10819.2	1124.71	10789.3	10111.2	10705.8	10921.3
Ripk2	2688.14	2465.49	2946.17	3985.33	3237.02	5085.16	5289.14	6571.52	5627.52	3111.8	4450.31	2831.29	2568.51	2191.89	2997.19	4592.92	3297.6	5846.93	3051.58	23618.9	2483.02	2665.74	2439.93	3120.38
Rora	2411.25	4451.96	4643.97	4149.8	3644.41	2908.23	3810.18	10344.8	6045.78	5745.72	3409.82	3502.9	3048.18	2972.33	4364.49	4041.17	4937.38	4769.86	2265.57	1124.71	2165.26	2673.51	7344.7	3003.81
Rps6	1165.24	1746.97	1622.89	1379.05	1673.56	17.0072	25.067	42.3969	1787.12	1567.01	1429.11	1040.33	1137.26	1320.11	1439.74	1073.67	1405.53	1513.02	1581.27	1124.71	1433.65	948.165	1892.19	1416.72
Rrad	5757	8960.28	9687.42	6794.03	7035.57	5561.36	7745.7	15559.7	11255	10946.9	5841.82	7216.5	5779.16	5488.02	8022.7	7485.86	11235.2	8154.92	4716.08	1124.71	5897.18	6450.63	9585.46	6841.52
Rsad2	21978.1	10355	8201.85	14840.6	14742.8	13248.6	40132.3	36334.2	37491.5	14158.7	22740.5	23150.7	16045.5	16173.5	17919.8	43722.2	15163.5	28619.2	13750.6	50611.9	10781.9	12333.9	11651.9	10069.5
Runx1	13383	16075	10012	12373.5	15458.4	28027.9	21833.4	21325.7	25761.1	13880.9	17199.5	16737.5	13291.3	12561.8	13745.4	20608.5	12739.9	23926.2	12409.8	24743.6	13641.9	14805.4	15286.9	15243.2
Runx3	4095.66	4142.02	7939.69	6882.59	4503.21	3758.59	6692.89	25734.9	5646.53	4578.8	4249.73	4003.31	4665.1	5238.94	4817.24	4592.92	5631.14	4744.22	9025.28	1124.71	3702.37	5121.64	3286.44	3909.44
S100a8	134211	70231.1	51470.6	62639.2	41189.5	83726.5	316120	393783	34544.6	38653	129385	82489.3	84915.7	176173	51115.3	66910.4	63690.4	105014	149333	78729.6	83979.4	74314.3	54052	64389.2
Sbno2	19220.8	24232.2	38350.2	29491.4	20214.9	12721.4	23964.1	117355	24791.5	20860.2	18202.4	17277.4	22791.7	22599.7	22085.1	34267.9	23038.1	25644.4	30293.9	1124.71	19258.2	21193.8	23951.2	22300
Sell	17674.8	31248.3	28850	26821.9	21238.8	15119.4	27423.3	31161.7	23118.5	53823.1	18127.2	21109.6	18985.3	21860.7	24484.6	25290.9	38697.2	34337.9	13417.7	1124.71	16590.4	27815.4	25793.6	22147.5
Selplg	22705	41561	74727.9	34223.2	34704.4	29065.3	34993.5	108875	52720	74527.7	21938.2	34660.2	35355.8	34912.4	43255.6	56680.8	43067	51058	35518.5	1124.71	32671	39348.8	51064.3	37928.7
Serpinb2	911.428	1183.43	948.768	936.235	1101.03	3435.46	4060.85	42.3969	1825.14	1311.4	2043.38	3884.79	905.169	1386.53	769.672	2206.99	585.639	1974.62	1692.24	24743.6	997.644	1468.88	2987.67	1219.46
Serping1	11.5371	14.0885	1510.54	2429.15	1112.04	3248.38	25.067	42.3969	2376.49	1622.58	2971.05	2870.8	742.703	630.998	1095.65	2236.81	864.943	3590.22	647.305	25868.3	731.605	893.762	3112.16	1309.12
Sh2b2	5895.44	5142.3	5879.86	9273.79	7685.18	5408.29	11154.8	29084.3	7433.65	6645.92	5440.66	5254.35	6614.7	6575.66	5768.01	8798.12	6766.38	6180.3	9876.02	1124.71	5815.89	4865.17	6050.04	5702.76
Sh2d1a	703.761	2113.27	1934.99	1948.38	1288.2	17.0072	25.067	42.3969	1330.83	3389.64	1115.71	1435.4	719.494	564.577	1149.98	1640.33	2757.01	2667.02	332.9	1124.71	746.385	1103.6	2439.93	860.794
Sh2d1b1	3864.92	1958.3	2596.63	1341.09	2003.87	4472.9	4913.13	10811.2	5019.14	855.746	1842.8	3674.09	2313.21	2714.95	2245.63	1774.54	1838	1589.95	2561.48	38240.1	2460.85	2323.78	2215.86	2241.65
Sigirr	1026.8	1408.85	1722.76	2036.94	1486.39	3299.4	25.067	42.3969	2547.59	2311.62	1842.8	1751.45	1377.1	1104.25	1403.52	1610.5	1828.99	3026.04	1007.95	1124.71	1611.01	1670.95	2166.06	1865.05
Siglec1	10118	7509.16	15055.4	10513.7	13773.9	5374.28	17948	74321.8	9467.93	7846.19	6268.04	7835.43	13121.1	12578.4	9706.93	13853.3	9027.84	5539.19	23275.2	1124.71	6946.56	8960.93	5427.61	9845.33
Slamf6	1015.26	1817.41	1697.79	2239.37	1717.61	17.0072	25.067	42.3969	1520.95	2989.55	927.67	1066.67	936.115	772.142	1430.68	2385.93	3198.49	2564.44	397.63	1124.71	753.775	1297.9	1618.32	941.494
Slamf7	6149.26	4719.64	5779.99	10918.5	7288.81	5391.29	7294.5	6698.71	24164.1	9502.11	10618.1	16395.1	5454.23	3545.21	8457.34	19698.8	8901.71	19823.1	3236.52	22494.2	3635.86	5968.77	9361.38	7666.45
Slc11a1	15367.4	8551.71	17202.7	19736.9	15172.2	12738.4	23262.2	29338.7	38993.4	15414.5	24570.7	39914.6	16037.7	15351.5	18001.3	33775.8	14812.1	30439.9	15433.6	22494.2	13523.6	14572.2	18872.1	15799.2
Slc7a11	5953.13	2733.17	3532.91	4415.49	3622.38	3911.66	11606	16238	9315.83	4356.52	7032.75	7835.43	3961.08	5064.59	3984.19	10602.5	3342.64	5949.5	5687.03	40489.5	3273.75	3170.91	7743.06	2600.32
Smad2	2145.89	2225.98	1473.09	1948.38	2389.23	2891.23	3885.39	42.3969	3745.34	2111.58	2507.22	2778.61	2104.33	1826.57	2046.42	2594.7	1639.79	1897.69	1183.64	1124.71	2298.28	2020.68	2763.6	2277.52
Smad3	4614.83	5198.65	6216.92	6338.57	5295.95	7653.24	9224.66	20774.5	8042.03	7057.12	6493.69	6334.19	5539.33	5172.52	4599.92	7441.12	5955.49	8360.08	6241.87	1124.71	5239.48	5844.42	6448.4	4599.87
Smad4	10371.8	13905.3	10448.9	10994.4	10944.2	14643.2	15090.3	12803.9	13118.2	13936.4	9890.97	9810.75	10018.8	9199.28	10141.6	14002.4	11920	15489.2	9839.03	1124.71	9909.93	8906.53	11527.4	11217.2
Smn1	15159.7	7875.46	13607.3	8438.77	9634	19099.1	20956	47950.9	14258.9	6801.51	8712.58	9665.89	11318.5	11142.1	11690	12347.2	9775.66	14232.7	14721.6	1124.71	11557.9	10639.7	9261.79	11208.3
Snai1	1142.17	1014.37	1348.25	2188.77	1079.01	3078.3	25.067	10853.6	1787.12	1266.95	2131.13	1316.88	1129.53	1220.48	1050.38	1670.15	1324.44	2051.55	2783.41	1124.71	1884.44	1554.37	722.021	1398.79
Socs1	5860.83	5917.16	5318.09	6768.73	7233.76	15816.7	8021.44	6317.14	33327.9	7768.39	13689.4	18581.2	5539.33	4433.59	7678.61	23725.1	6279.85	20823.3	2635.45	22494.2	5305.99	7041.29	18921.9	8652.78
Socs3	11963.9	7001.98	20098.9	19686.2	13168.3	14269	22961.4	71862.8	15760.9	8124.03	14353.8	14037.9	13136.6	15708.5	13826.9	20563.7	13433.6	16463.7	19298.9	1124.71	11055.4	11564.5	13743.3	14203.1
Spn	6806.87	11073.6	13569.9	10210	10426.7	6462.74	9425.19	18230.7	16255.2	17359.4	8323.96	8823.09	7349.67	8252.79	11499.8	11452.5	13722	9257.63	5982.94	1124.71	7515.58	9808.06	18872.1	6554.59
Spp1	485480	284249	95613.3	146508	277426	739916	832826	606530	494100	81206.9	258507	122338	325018	315632	315240	205682	217434	250931	475898	133840	416077	250852	162455	315947
St6gal1	4026.44	7466.9	5043.45	5237.86	6540.11	6394.71	8547.85	7377.06	4543.84	10291.2	4111.84	4042.82	5624.43	5695.58	3096.8	3235.92	9820.71	5180.17	4346.19	1124.71	5786.33	5253.76	3958.67	5030.27
Stat1	46782.8	50563.6	73978.9	93244	70741.1	66651.3	35845.8	49138	218751	109302	118178	139958	52252.3	39437.4	85786.8	171041	85503.2	126094	39282.1	52861.3	49187.5	75658.9	124611	83909.5
Stat2	11398.6	12693.7	7115.76	10248	10580.9	15816.7	13536.2	42.3969	30381	9646.59	19117.5	17791	9655.14	6210.35	12794.7	27020.7	11586.6	21002.8	2885.13	1124.71	8136.34	10367.6	18424	13010.5
Stat3	19163.1	41983.7	56489.1	41308.2	36917.5	22296.5	29854.8	71778	39848.9	44776.6	28707.6	31539.2	29259.4	27514.8	34897.8	56039.5	37742.1	41364.4	32309.7	25868.3	27668	28009.7	45487.3	31634.2
Stat4	819.132	1930.12	1547.99	1265.18	1475.38	17.0072	25.067	42.3969	1482.93	2578.35	915.134	1079.84	688.548	780.445	1448.79	1237.7	2486.71	1948.98	453.113	1124.71	598.586	979.252	2166.06	717.329
Stat5b	4464.85	9636.53	11984.4	7477.23	6848.4	4540.92	7169.16	19333	8308.2	12369.4	5089.65	5978.63	5841.05	4267.54	6429.03	8380.58	15343.7	7488.17	5945.96	1124.71	5158.19	6062.04	11253.6	5622.06
Stat6	29431.1	18160.1	16378.7	19926.6	18001.8	23435.9	41586.2	67538.3	16958.6	20826.8	13376	15078.3	19774.5	20092.3	19296.1	28094.3	21128	23592.9	19918.5	1124.71	18134.9	18100.6	20938.6	19224.4
Syk	35038.1	42124.6	28150.9	32844.1	31896.8	16514	55197.5	57914.2	31635.8	32084.9	22778.1	28773.8	29236.2	32471.5	29564.5	45377.4	32020.9	33466	29248.9	29242.4	23197.1	27069.3	34582.3	25276.9
Tab1	2849.66	2479.57	2222.11	2378.54	2147.01	4625.96	4411.79	7207.48	3517.2	2367.19	3535.18	3331.7	2328.68	2391.15	2200.36	2922.76	2342.55	3077.33	2395.03	1124.71	2992.93	2642.43	3286.44	2878.28
Tank	15482.7	14440.7	13532.4	15005.1	14280.3	15204.4	20329.3	28787.5	17966.2	9013.11	13401.1	13814.1	13453.8	13973.3	13057.3	19907.6	12685.8	16156	11605.2	32616.6	11291.9	11525.6	10257.7	12929.8
Tap1	30284.8	28994.1	35179.3	54946.9	39736.1	62110.3	26621.2	20859.3	106790	56156.9	68610	71585.5	33390.7	27805.4	48172.4	83149.7	44841.9	77215.3	23007.1	26993	31835.9	43545.6	63762	47352.7
Tap2	7579.85	7776.85	16453.6	16573.9	11483.7	10306.4	11455.6	67962.3	23840.9	15659	17061.6	17093.1	9678.35	8991.72	14098.6	23605.8	13776	12463.2	12400.5	1124.71	10249.9	13888.3	25320.5	13180.9
Tapbp	11006.4	9284.31	15292.6	19800.1	14126.2	25323.7	17922.9	34935.1	33080.7	16381.4	24420.3	22386.9	12285.5	11200.2	16009.2	32195.2	15055.4	25413.6	12345	39364.8	12090	15139.5	20266.4	16355.1
Tbk1	8745.1	8439	7764.91	8932.19	8885.3	8095.43	12784.2	18993.8	14316	9324.29	10304.7	10061	8819.6	8261.09	7524.68	14360.3	8847.65	8924.26	6972.4	31491.9	7308.66	6878.08	8340.59	7549.88
Tbx21	772.984	1141.17	1086.09	2391.2	1354.27	17.0072	25.067	42.3969	4619.89	2978.44	2670.19	3107.83	1075.37	863.471	1666.11	2057.87	1261.38	1743.82	647.305	28117.7	872.015	1227.95	3684.8	950.46
Tcf7	1765.17	8171.32	5243.19	3808.2	4800.49	17.0072	25.067	42.3969	2414.51	10880.2	1153.32	1619.76	1640.14	1378.23	2281.85	2341.19	17515.1	3333.77	416.124	1124.71	1699.69	2300.46	5776.17	1587.09
Tek	11.5371	788.955	636.673	898.28	1145.07	17.0072	25.067	42.3969	2034.27	11.1136	1930.56	13.1688	734.967	8.3026	9.05497	14.9121	540.589	1641.24	471.608	1124.71	576.416	7.77184	2539.52	493.163
Tfe3	6299.24	5269.09	5417.96	6123.48	6529.1	8673.68	10452.9	9624.1	9905.2	5534.56	6506.23	7822.26	5794.63	5894.85	6103.05	8678.82	5225.7	7231.73	5511.34	1124.71	5778.94	6093.12	5651.68	5631.03
Tfeb	3645.71	3409.41	5904.83	4946.86	4172.9	4234.79	6191.55	19375.4	6730.21	4923.32	4149.44	4951.46	4069.39	4857.02	3449.94	5741.15	5009.46	6052.08	5344.89	1124.71	3229.41	4204.57	4132.95	3757.01
Tfrc	21989.7	29050.5	34118.2	20559.2	21932.5	17262.3	34567.4	80257.4	16521.3	21415.9	14140.7	10442.8	26087.4	27647.7	21731.9	21324.3	21362.3	27490.8	21250.1	1124.71	19391.2	21170.5	20266.4	16561.3
Tgfb1	33399.8	41279.3	38237.8	34969.7	36609.2	32926	60160.8	84454.7	47168.5	36330.3	32280.4	32987.8	35804.5	35369.1	34771.1	47107.2	34120.2	40543.8	38995.5	87727.3	28000.5	30885.3	34507.6	29634.6
Tgfb2	576.853	14.0885	973.735	12.6518	11.0103	6683.83	25.067	42.3969	19.0119	11.1136	1504.33	1158.85	657.602	597.787	9.05497	14.9121	9.00982	25.6444	591.821	35990.7	768.555	707.238	1145.28	690.429
Tgfb3	4534.07	3338.97	4157.1	4833	4316.03	7500.18	6216.62	15305.3	4277.68	2456.1	4099.3	3463.39	3690.31	3952.04	3214.51	3519.25	4189.57	4282.62	5511.34	1124.71	3813.22	3707.17	2813.39	5326.16
Tgfbr1	26177.6	28726.4	31995.9	16422.1	22725.2	12517.3	44243.3	50706.7	23175.5	13936.4	15243.9	20174.6	25321.5	24725.1	21143.4	23397	19659.4	20438.6	24098.2	24743.6	20810.1	20952.9	15486.1	21546.8
Tgfbr2	17640.2	19752.1	26203.5	18383.1	23198.7	23112.8	29403.6	67029.5	20780	22271.6	16873.6	17409.1	20347	22500	19640.2	24515.4	20290.1	19977	20639.8	43863.7	17595.5	18784.5	19619.1	18569.8
Thbd	3841.84	3113.56	2259.56	3378.04	3842.59	8180.47	7520.1	6317.14	6673.18	3067.35	4826.39	4569.57	4115.81	3528.61	2616.89	3772.75	2000.18	6359.82	4272.21	1124.71	3990.58	3986.95	4431.72	2698.95
Thbs1	34322.8	34164.6	27389.4	59223.2	31643.6	166637	66151.8	163949	43290.1	32662.8	55685.3	33211.7	47471.1	44236.3	42304.8	68506	39562.1	73599.5	70889.1	28117.7	49874.8	38664.9	41478.9	45102
Thy1	4164.88	12792.3	12733.5	13613.4	12419.6	12449.3	6517.42	8479.38	22890.3	23438.5	16397.2	14999.2	7303.25	5172.52	13039.2	18729.6	14028.3	20156.5	2718.68	52861.3	6377.53	8346.96	34881.1	7155.35
Ticam1	1615.19	1352.49	1460.6	1885.12	1508.41	17.0072	25.067	7801.03	2224.39	1100.24	1341.36	1448.57	1632.4	1286.9	1258.64	1849.1	1369.49	25.6444	1664.5	23618.9	1219.34	1391.16	1369.35	1111.86
Ticam2	2953.49	1944.21	3021.08	3023.79	3126.92	3707.57	5940.88	9539.31	7224.52	2967.33	4412.7	5557.23	3628.41	2607.02	3033.41	6442.01	3018.29	4923.73	2579.97	1124.71	2431.3	3015.47	3112.16	3326.61
Tie1	484.557	1253.88	1597.92	1682.69	1915.79	2346.99	25.067	42.3969	3098.94	1211.38	2319.18	763.79	1415.78	938.194	1349.19	1521.03	1072.17	2154.13	1072.68	1124.71	1485.38	800.5	3734.59	1228.43
Tigit	646.076	1845.59	1660.34	2580.97	2345.19	17.0072	25.067	42.3969	4011.51	2044.9	4487.92	3292.2	1261.05	880.076	1847.21	2460.49	2036.22	2615.73	739.777	33741.3	1182.39	1422.25	3236.65	1300.16
Timd4	1892.08	887.575	1248.38	1341.09	1321.23	17.0072	4060.85	42.3969	3232.02	1022.45	1103.18	2897.13	1129.53	1809.97	1874.38	2475.4	982.071	1487.38	1155.9	1124.71	908.964	2370.41	1493.84	869.761
Tirap	1326.76	943.929	1011.19	1214.58	1266.18	2057.87	25.067	42.3969	1996.25	1178.04	1617.16	1448.57	1137.26	1145.76	1249.59	1476.29	1126.23	1641.24	1063.43	1124.71	1241.51	1297.9	1120.38	1362.92
Tlr1	2180.51	1944.21	1934.99	2327.94	2014.88	17.0072	3760.05	5808.38	2908.82	2678.37	2156.21	2567.91	1818.08	2299.82	2019.26	2326.28	1964.14	2000.26	2274.81	1124.71	1433.65	1865.24	2091.37	1927.82
Tlr2	39203	21696.3	39623.5	31503.1	36532.1	27364.6	65349.7	211561	46503.1	15770.2	25222.6	31987	35247.4	35651.4	36573	45213.4	29173.8	32517.1	46661.4	38240.1	32501	32571.8	28532.3	36449.3
Tlr3	1165.24	1112.99	961.251	1088.06	1453.36	1887.8	25.067	42.3969	3022.89	1344.74	1629.69	1711.94	1021.22	929.891	1421.63	2505.23	1144.25	1795.11	1044.93	1124.71	916.354	1290.13	1991.78	1443.62
Tlr4	7233.74	4649.2	3782.59	4959.52	6782.34	8078.42	13135.1	8436.99	13460.4	5145.59	8085.78	10732.6	6622.44	6733.41	6401.86	10975.3	4604.02	6462.39	5437.36	1124.71	5690.26	7204.5	6473.3	6034.53
Tlr5	669.15	14.0885	12.4838	999.494	759.71	17.0072	25.067	42.3969	1387.87	789.064	12.5361	1264.2	889.696	797.05	787.782	14.9121	621.678	25.6444	850.743	1124.71	716.826	885.99	547.74	753.195
Tlr6	3091.93	1901.95	2197.15	1998.99	2686.51	3384.43	6191.55	6656.32	5456.41	2378.31	3760.83	5636.24	2491.15	3893.92	2263.74	4503.44	1847.01	4180.04	2635.45	1124.71	2763.84	2145.03	4108.05	2322.35
Tlr7	2699.67	2169.63	1959.95	2429.15	2620.45	3605.53	4161.12	6613.92	5209.26	2056.01	2795.55	3450.22	2166.22	2366.24	2635	4548.18	2063.25	3282.49	2395.03	1124.71	1921.39	2113.94	2788.5	2447.88
Tlr8	7476.02	6029.87	7615.11	8881.58	9105.51	9030.83	13210.3	27388.4	21730.6	8479.66	13426.1	14814.9	7419.29	6293.37	8710.88	17178.7	8027.75	8796.03	9617.1	30367.2	7353	8992.02	11975.6	10688.2
Tlr9	5214.75	3888.42	2996.11	2732.79	3875.62	4064.72	6241.68	42.3969	12015.5	3634.14	5929.57	7203.33	3396.32	3387.46	4355.44	4697.3	2937.2	3923.6	1599.77	55110.8	2970.76	4717.51	3933.77	4420.54
Tmed1	2099.75	1535.65	2346.95	2074.9	2169.03	5204.21	4010.72	10132.9	3308.07	1378.08	3008.66	3437.05	1740.71	2009.23	1992.09	3116.62	1684.84	3179.91	2219.33	39364.8	1921.39	1958.5	2738.7	2116.12
Tmem173	3495.73	3550.3	7352.95	5743.93	4888.57	5357.27	6141.42	21792	9543.97	4512.11	5678.85	6979.46	4448.48	4051.67	5822.34	6710.43	4640.06	5103.24	6399.07	1124.71	4182.71	5696.76	5626.79	6034.53
Tnf	42560.2	15426.9	29324.4	29592.6	26105.4	25425.8	72543.9	206643	49811.2	15714.6	26639.2	31657.8	32655.7	31466.9	32878.6	65538.5	32201.1	37363.9	42315.2	25868.3	26796	21893.3	33412.2	28343.4
Tnfaip3	56474	82769.9	96100.2	77846.7	62395.3	32755.9	79362.1	132787	49050.7	96643.7	39062.4	34344.2	59338.9	60716.9	66228	101700	72258.8	82959.7	64887.7	29242.4	46970.6	45892.7	68492.4	56408.9
Tnfrsf10b	1488.28	2366.87	2721.46	2846.66	1948.82	5136.18	25.067	9030.54	2585.62	2400.53	2920.91	1843.63	1562.77	1452.96	1765.72	2162.25	2657.9	5308.39	2552.23	23618.9	2135.7	1904.1	2066.48	2151.99
Tnfrsf11a	12886.9	7509.16	9238	5743.93	11703.9	6071.57	21733.1	31712.9	11274.1	3589.69	6581.45	7308.68	10305	11590.4	8919.14	9498.99	6442.02	6334.17	9506.13	1124.71	8993.57	9559.36	6224.32	8249.28
Tnfrsf12a	10452.6	10002.8	9737.35	10488.4	9127.53	20510.7	12583.6	21749.6	15836.9	7279.4	14128.2	11140.8	10947.1	9722.35	9670.71	12019.1	7730.43	14155.7	8877.32	33741.3	10678.5	10064.5	7718.16	11853.9
Tnfrsf13b	1926.69	1859.68	2359.44	1986.34	1508.41	17.0072	25.067	9708.89	2604.63	2433.87	1767.59	2001.66	1725.24	2266.61	1964.93	1699.98	1657.81	1615.6	2653.95	1124.71	1721.86	2051.77	1842.4	1739.52
Tnfrsf13c	934.503	1155.26	1048.64	1341.09	1178.1	17.0072	25.067	42.3969	1577.99	1544.79	927.67	1132.52	820.068	863.471	796.837	1610.5	1486.62	1743.82	832.249	1124.71	842.455	707.238	1344.45	959.427
Tnfrsf14	8687.41	11144	19087.7	19091.6	12056.3	8418.57	10177.2	39174.8	20228.7	24827.7	11871.7	14551.5	9608.72	8335.81	13491.9	24545.3	19046.8	18643.5	10319.9	1124.71	8631.47	13942.7	17328.5	15288.1
Tnfrsf18	484.557	788.955	686.608	12.6518	11.0103	17.0072	25.067	42.3969	1444.9	1122.47	902.598	816.465	580.237	464.946	860.222	1163.14	891.972	25.6444	527.091	1124.71	657.706	652.835	1219.97	636.629
Tnfrsf1a	20847.5	13384.1	21884.1	25809.7	21811.4	33980.4	31509.2	92467.7	48081.1	19637.7	35790.5	37109.6	20904	20465.9	22954.3	42767.8	19902.7	36722.8	25078.4	62983.7	20839.7	21978.8	30997.1	24667.1
Tnfrsf1b	17894	17526.1	32170.7	28200.9	18926.7	12177.2	38628.3	182264	22339	23105.1	16485	18949.9	24563.4	25746.4	22429.2	40411.7	27110.6	27619	36508	1124.71	17425.5	17766.4	25967.9	18542.9
Tnfrsf4	1153.71	1606.09	624.189	1303.14	1772.66	17.0072	25.067	42.3969	2414.51	1578.13	1027.96	1435.4	789.122	714.024	1421.63	1118.4	1639.79	1769.46	9.24721	1124.71	716.826	1243.49	1618.32	923.561
Tnfrsf8	1580.58	1098.9	1198.44	1366.4	1574.47	2534.07	25.067	42.3969	3365.11	1622.58	2005.77	2107.01	1547.3	1112.55	1593.67	2714	1432.56	2308	1479.55	1124.71	1426.26	1251.27	1817.5	1569.16
Tnfrsf9	1246	1507.47	1160.99	2176.11	2113.98	4370.85	25.067	42.3969	5950.72	2900.64	4174.52	3002.48	1531.83	1303.51	2309.02	3519.25	1693.85	2718.31	1211.38	35990.7	1404.09	1639.86	4008.46	1703.66
Tnfsf10	634.539	648.07	961.251	1265.18	1090.02	2091.89	25.067	42.3969	3821.39	1400.31	2030.85	1619.76	874.223	597.787	1149.98	1908.74	1018.11	1564.31	591.821	1124.71	679.876	1150.23	2240.76	1040.13
Tnfsf11	761.447	1211.61	1535.51	1050.1	1959.83	17.0072	25.067	42.3969	5798.63	1922.65	1679.84	1764.62	959.325	705.721	1774.77	2326.28	1468.6	2179.78	693.541	1124.71	990.254	1134.69	3908.87	1183.59
Tnfsf12	5745.46	5212.74	4556.58	4390.18	5978.59	8146.45	9876.4	12507.1	10855.8	3945.32	6669.2	7479.87	6220.14	4956.65	4962.12	8932.33	4063.43	6564.97	4484.9	1124.71	6111.49	4297.83	6099.84	5631.03
Tnfsf13	1338.3	1282.05	1510.54	1695.34	1596.49	2244.95	25.067	42.3969	2775.74	1589.24	1729.98	1883.14	1346.15	1154.06	1421.63	2445.58	1342.46	1974.62	1581.27	1124.71	1322.8	1305.67	2190.96	1533.29
Tnfsf13b	2168.97	1183.43	2197.15	2062.25	1915.79	2329.99	25.067	42.3969	5551.47	1600.36	2945.98	3318.53	1818.08	1178.97	2472.01	3206.09	2360.57	1743.82	1877.18	1124.71	1684.91	2152.8	2091.37	2483.75
Tnfsf14	5110.92	2578.19	4681.42	3314.78	2785.6	3775.6	9951.6	22470.4	4581.87	1711.49	2645.11	4609.08	4069.39	4881.93	3449.94	4085.91	2639.88	25.6444	5354.13	35990.7	3251.58	3831.52	4008.46	3066.58
Tnfsf8	830.669	803.044	1198.44	1290.49	990.926	17.0072	25.067	42.3969	19.0119	11.1136	12.5361	13.1688	587.973	572.879	9.05497	14.9121	1045.14	25.6444	887.732	1124.71	458.177	621.747	24.8973	690.429
Tollip	19936.1	20372	21234.9	19610.3	17462.3	19660.3	32060.7	75466.5	16540.4	16503.7	12548.6	13761.4	19759	19154.1	17593.8	25469.8	17271.8	23028.7	20981.9	23618.9	16841.7	16033.3	16482	17440.1
Tpsab1	14905.9	12947.3	25816.5	28011.1	15667.6	91124.6	10854	56769.5	48955.6	29128.7	24721.2	36069.3	26273.1	12462.2	32978.2	80584.8	33372.4	41620.9	7712.17	31491.9	17093	23548.7	29901.6	19367.9
Traf2	4014.9	4367.43	4793.77	5212.55	4899.58	5493.33	6316.88	10514.4	7813.89	5734.61	5691.38	5912.79	4185.44	3636.54	4699.53	6397.28	5036.49	5667.42	3819.1	1124.71	4493.09	4538.76	5776.17	4456.4
Traf3	9379.64	10242.3	12284	11753.5	9986.33	9319.95	12408.2	23996.7	12642.9	10724.6	9740.54	10890.6	9925.92	8966.81	9860.86	12824.4	10406.3	13258.2	10245.9	1124.71	7670.77	8852.13	8440.18	9235.61
Traf6	8733.56	7607.78	5954.76	5984.31	7993.47	10374.4	12759.1	10302.5	11217	6834.85	7559.26	8309.5	7589.5	7895.77	7126.26	10006	6874.5	10283.4	5631.55	1124.71	6798.76	5929.91	6373.71	7074.65
Trem1	12125.5	6142.58	8875.97	8375.51	9336.72	10510.5	18399.2	49010.8	11312.1	5201.16	10129.2	8572.88	7782.91	11009.2	9543.94	9275.31	6793.41	7770.26	14841.8	67482.6	8705.37	7049.06	6323.91	7702.32
Trem2	19589.9	15004.2	26091.1	16219.6	18299.1	18384.8	29453.7	145845	30457.1	13691.9	19844.6	21873.4	21453.3	22176.2	20210.7	33477.6	17677.3	21028.4	29036.2	25868.3	20255.9	17587.7	19270.5	20775.6
Trp53	5122.46	5240.92	6616.41	7717.61	5923.54	8690.68	8748.38	21368	8859.54	5756.83	6656.66	5781.1	5113.82	5288.76	5876.67	6949.02	5901.43	8693.46	6944.65	26993	5734.6	5642.36	5402.71	5595.16
Twist1	1603.65	1648.35	749.027	1948.38	1684.57	7517.19	25.067	42.3969	4372.74	1900.42	4437.77	3081.5	1825.81	1187.27	1557.45	2192.07	1486.62	4513.42	749.024	1124.71	4182.71	2479.22	3062.37	3102.45
Txk	1142.17	3846.16	4818.74	2694.84	2180.04	17.0072	25.067	42.3969	2262.42	4345.41	1203.46	1646.1	1137.26	1228.79	2553.5	1893.83	6496.08	3487.64	721.282	1124.71	738.995	1942.96	3535.42	941.494
Txnip	19313.1	21203.2	26128.6	28529.9	21866.4	15935.8	27398.2	56133.5	31103.5	29339.9	18591	21149.1	18614	16771.3	20763	37190.7	24713.9	28003.7	19317.4	38240.1	16642.2	17471.1	31793.8	20130
Tyk2	3138.08	3071.29	5992.22	5718.63	4106.84	3299.4	4461.93	28660.3	5589.5	4789.95	3635.47	3700.43	3195.17	3204.8	3332.23	3951.7	4081.45	3051.69	7037.13	59609.6	2556.92	3839.29	4357.03	3712.18
Ubc	196153	316625	214783	173874	241434	544996	246434	186716	349515	286564	300653	267392	221503	221256	247916	410201	219488	375614	215904	179953	239471	216586	276933	257772
Ulbp1	2572.77	2113.27	2084.79	2125.51	2455.29	4064.72	3785.12	42.3969	3802.38	1478.11	2632.58	2633.76	2166.22	2166.98	2336.18	2206.99	2117.31	3179.91	2043.63	1124.71	2194.82	2238.29	1518.73	2403.05
Usp18	3161.16	2056.92	2359.44	2656.88	3071.87	4591.95	6191.55	5596.39	8118.08	2333.85	4675.96	4490.56	2406.05	2449.27	3440.89	8365.67	2135.33	5154.53	2570.72	1124.71	2150.48	2828.95	2688.91	2474.78
Vcam1	3438.05	2423.22	2858.79	7300.1	4393.11	8571.63	7219.3	12549.5	9772.12	3989.78	8098.31	8441.19	4193.18	2457.57	6383.75	7858.66	5712.23	7924.12	2607.71	43863.7	2992.93	4383.32	4481.51	5344.1
Vegfa	58712.1	39616.8	28525.4	58046.6	39670.1	77705.9	83172.3	88270.4	82549.7	31084.7	76984.1	61090	50147.9	46328.5	50970.4	80271.7	46184.4	61597.9	44738	87727.3	43667.2	42659.6	46134.7	50401.3
Vegfc	1246	1014.37	661.641	1518.22	1618.51	5085.16	25.067	42.3969	2243.4	944.654	1855.34	1106.18	1052.16	946.497	1050.38	1401.73	837.914	2256.71	702.788	32616.6	1189.78	1025.88	1369.35	1443.62
Vhl	1626.73	2240.07	3919.91	3251.52	2334.18	2653.12	25.067	16280.4	3289.06	2756.17	2306.64	2831.29	1879.97	1544.28	2127.92	2907.85	2171.37	3128.62	3430.71	44988.4	2098.75	2012.91	2788.5	2447.88
Vim	450188	238448	415573	486146	423059	1.29811e+06	525028	2.76241e+06	238808	89608.8	321864	252235	479879	461442	465280	629528	394711	595745	494236	58484.9	484168	441705	428059	449684
Xaf1	9737.29	5846.72	7964.65	10387.2	6099.7	9234.91	10452.9	21961.6	18365.5	7635.03	12022.1	10798.4	7442.5	6069.2	8276.24	17387.5	7324.99	12642.7	7610.45	1124.71	5904.57	8152.66	10033.6	7747.15
Xbp1	16244.2	7621.87	8301.72	11854.8	17484.3	35085.9	39480.5	20477.7	29886.7	7457.21	16998.9	12944.9	14946.9	14272.2	16063.5	19355.9	13812.1	16976.6	15553.8	1124.71	15127.2	15909	16108.5	15458.4
Xcl1	2492.01	2874.05	2933.69	3706.99	4007.75	3384.43	4687.53	42.3969	12262.7	2233.83	4813.86	4543.23	3210.64	1951.11	5025.51	4518.36	2513.74	5051.95	1081.92	1124.71	2305.67	3567.28	6921.45	2555.48
Ythdf2	9021.99	10805.9	11684.8	11234.8	10602.9	12891.5	12934.6	18442.7	12205.6	11658.1	9615.18	8994.28	9461.73	8867.18	10042	13122.6	10604.6	12386.3	9422.91	1124.71	9695.62	9163	9087.51	9101.11
Yy1	24574	31206	19736.9	23494.4	22582.1	38164.2	34567.4	18273.1	31578.8	25572.3	25598.7	22347.4	22621.5	21287.9	23669.7	31211	24777	33363.4	20103.4	1124.71	22835	22002.1	22805.9	25276.9
Zap70	1176.78	3508.03	4519.13	3934.72	2378.22	17.0072	25.067	42.3969	2851.78	5278.95	1980.7	1883.14	1222.37	1187.27	2535.39	3161.36	5550.05	3436.35	582.574	1124.71	1160.22	1562.14	6523.09	1201.53
Zbp1	22589.6	17455.6	25392	35880.6	23738.2	43810.6	21808.3	24547.8	87036.5	30051.1	51222.5	57034	23720.1	19137.5	32552.6	65150.8	27723.2	53109.6	19816.8	26993	20980.1	30986.3	42176	33813.1

## Sheet: metadata_Figure5
ID	Number	Type	Vector	Treatment	Batch #
20230803_EW20230803_01_01.RCC	1	Tumor	Control	Isotype	1
20230803_EW20230803_01_02.RCC	2	Tumor	Control	Isotype	1
20230803_EW20230803_01_03.RCC	3	Tumor	Control	Isotype	1
20230803_EW20230803_01_04.RCC	4	Tumor	Control	aPD-L1	1
20230803_EW20230803_01_05.RCC	5	Tumor	Control	aPD-L1	1
20230803_EW20230803_01_06.RCC	6	Tumor	Control	aPD-L1	1
20230803_EW20230803_01_07.RCC	7	Tumor	B7H4	Isotype	1
20230803_EW20230803_01_08.RCC	8	Tumor	B7H4	Isotype	1
20230803_EW20230803_01_09.RCC	9	Tumor	B7H4	Isotype	1
20230803_EW20230803_01_10.RCC	10	Tumor	B7H4	aPD-L1	1
20230803_EW20230803_01_11.RCC	11	Tumor	B7H4	aPD-L1	1
20230803_EW20230803_01_12.RCC	12	Tumor	B7H4	aPD-L1	1
20230804_EW20230804_01_01.RCC	13	Tumor	Control	Isotype	2
20230804_EW20230804_01_02.RCC	14	Tumor	Control	Isotype	2
20230804_EW20230804_01_03.RCC	15	Tumor	Control	Isotype	2
20230804_EW20230804_01_04.RCC	16	Tumor	Control	aPD-L1	2
20230804_EW20230804_01_05.RCC	17	Tumor	Control	aPD-L1	2
20230804_EW20230804_01_06.RCC	18	Tumor	Control	aPD-L1	2
20230804_EW20230804_01_07.RCC	19	Tumor	B7H4	Isotype	2
20230804_EW20230804_01_08.RCC	20	Tumor	B7H4	Isotype	2
20230804_EW20230804_01_09.RCC	21	Tumor	B7H4	Isotype	2
20230804_EW20230804_01_10.RCC	22	Tumor	B7H4	aPD-L1	2
20230804_EW20230804_01_11.RCC	23	Tumor	B7H4	aPD-L1	2
20230804_EW20230804_01_12.RCC	24	Tumor	B7H4	aPD-L1	2

## Sheet: nanostring_data_FigureS5
	X20210625_01	X20210625_02	X20210625_03	X20210625_04	X20210625_05	X20210625_06	X20210625_07	X20210625_08	X20210625_09	X20210625_10	X20210625_11	X20210625_12	X20210915_01	X20210915_02	X20210915_03	X20210915_04	X20210915_05	X20210915_06	X20210915_07	X20210915_08	X20210915_09	X20210915_10	X20210915_11	X20210915_12
Abca1	2801.81	2845.49	3065.22	2618.57	2669.59	3522.58	1598.16	3212.88	2926.51	4384.42	3824.05	4127.01	3523.9	2736.24	2530.55	2403.82	3292.56	2949.76	4297.79	4821.03	2326.44	2672.22	3039.95	2908.08
Abcb1a	215.641	229.446	285.404	338.427	234.207	171.542	108.03	199.502	176.584	245.466	192.458	235.884	183.899	212.295	255.657	215.315	221.652	333.178	251.488	238.986	140.253	175.442	197.28	174.76
Abcg1	825.86	1005.49	1190.75	1282.83	877.109	1325.88	619.031	802.541	822.218	1270.07	950.784	1140.1	924.464	1063.44	1027.11	840.908	845.599	1334.46	995.729	1012	951.964	858.88	1000.16	1091.76
Abl1	731.804	689.225	658.624	724.774	672.762	901.789	693.624	715.486	672.306	838.31	708.12	712.446	656.071	736.151	736.471	678.083	756.742	685.545	693.126	725.809	785.414	771.159	692.775	787.4
Ada	294.404	381.82	413.992	351.405	376.97	346.659	335.237	376.333	347.649	352.857	349.353	408.482	329.692	349.893	341.773	348.147	370.071	362.833	341.451	395.36	320.828	401.945	415.665	341.665
Akt3	809.037	783.13	842.621	670.865	672.762	484.846	590.738	666.517	622.642	830.64	720.671	727.788	732.281	767.602	768.765	718.789	757.719	805.908	695.17	643.197	550.491	725.334	706.538	526.243
Alcam	1845.95	1958.71	1769.92	1447.55	1896.05	2492.13	1570.73	2002.27	2188.9	2008.66	2433.96	2263.91	2616	2035.47	1658.63	1777.16	1989.01	1503.66	2525.1	2440.02	1711.08	1969.14	1819.57	1940.03
Ambp	139.937	192.239	131.725	112.809	163.292	204.898	200.628	191.34	199.576	150.129	196.642	196.57	226.974	117.941	123.792	121.048	179.665	116.874	251.488	283.243	191.094	202.937	140.39	204.214
Amica1	923.74	901.84	931.483	1204.96	790.332	825.548	656.756	880.528	794.627	1278.83	951.83	979.972	936.061	926.823	744.545	884.829	783.106	973.369	1234.95	1304.1	692.497	814.365	1003.84	873.798
Angpt2	367.049	332.21	441.174	498.157	418.027	349.041	295.798	301.066	380.759	324.366	367.134	427.659	334.662	361.687	359.714	393.138	421.823	472.729	384.388	439.616	333.1	294.585	383.549	323.993
Anp32b	5425.44	5409.27	5260.63	4706.04	5115.23	6057.59	5141.73	5182.51	5303.03	5261.08	5128.38	5367.79	5263.48	5069.51	5184	5524.29	4878.3	5255.84	5863.97	5080.67	5603.09	5416.44	5060.47	5287.95
Anxa1	4230.24	4375.43	4811.09	4683.08	4234.39	4991.41	3060	4409.89	4213.18	4089.64	4701.62	4287.14	4516.29	3668.96	4409.86	3896.03	4276.82	4176.07	4230.32	5706.16	4049.79	3993.27	4490.65	4785.27
Apoe	19919.3	19129.1	28064.7	19621.8	22413.9	21572.7	16261.1	21996	20039.5	36918.5	27242.2	32175.1	22702.4	22489.5	22682.6	16931.7	24391.5	25023.3	34022.5	26158.6	20741.6	23106	27045.7	17635
App	7064.93	7665.64	8151.26	7173.86	6804.13	8301.94	6467.25	8354.59	7939.83	9529.34	8466.06	8495.65	8137.93	7786.1	6869.55	7232.88	7890.63	6728.11	8466.77	10143.6	7030.16	8596.65	7927.91	7874
Arg1	12388.7	12357.3	10918.5	11736.1	10749.3	12067.5	7578.42	20957.7	16461.8	10507.9	15671.7	15396.7	17213.6	11066.8	8614.29	10081.3	14851.7	9787.76	14085.4	24689.3	8308.21	14765.9	12449.8	13780.5
Arg2	2484.46	3740.24	2898.99	3319.38	2616.4	3878.76	1118.03	3596.47	4015.44	3770.75	4759.15	3841.26	4136.89	2746.07	2689.33	1957.12	2693.03	2142.11	4029.94	6718.16	2514.03	3887.22	3434.51	3281.16
Atf1	492.457	477.497	481.946	502.15	528.132	494.376	391.825	524.145	520.554	418.607	492.65	515.876	488.74	501.251	534.637	491.69	456.975	497.151	470.262	510.427	447.055	471.336	485.401	467.335
Atf2	674.452	622.783	581.262	548.073	553.325	640.902	453.556	603.039	512.277	613.665	624.442	599.298	556.666	572.999	617.165	515.257	593.677	577.393	590.895	554.684	571.529	646.778	586.335	612.641
Atg10	215.641	240.077	229.996	214.637	271.531	243.018	227.207	217.638	232.686	242.179	221.745	229.172	193.839	233.917	216.187	206.746	214.817	242.47	251.488	280.292	233.17	229.122	273.44	208.141
Atg12	594.925	595.321	556.172	595.992	487.076	593.251	536.722	668.331	572.978	603.803	633.856	539.848	472.172	522.873	575.901	558.106	572.195	561.693	597.029	767.116	620.618	589.17	578.994	606.75
Atg16l1	764.685	887.665	751.668	793.657	841.652	699.274	634.464	830.652	801.985	821.873	754.142	817.922	730.624	797.087	805.543	794.846	731.355	798.93	817.848	837.926	745.092	847.096	779.027	710.82
Atg5	269.169	290.573	332.448	313.47	307.921	309.729	233.208	303.787	290.627	312.312	248.94	293.416	286.617	290.922	278.98	294.586	285.121	308.757	255.577	303.896	282.258	284.111	314.731	286.684
Atg7	392.284	432.316	395.175	353.402	421.759	489.611	374.677	474.27	426.744	499.699	509.386	489.027	435.724	431.469	370.478	372.785	421.823	439.586	519.333	575.337	415.498	441.223	409.242	469.298
Atm	289.051	264.882	274.95	320.458	237.939	229.915	284.652	271.141	247.401	295.874	261.492	255.061	231.944	282.076	281.671	269.948	288.05	303.524	253.533	221.283	254.208	267.091	288.121	282.757
Axl	2187.76	2023.38	2220.5	1809.94	2209.57	1745.21	1798.79	1547.04	1559.82	2541.23	1720.62	2028.03	1910.23	1997.14	2213	2190.65	2044.67	2197.93	1754.28	1675.85	2014.38	1720.38	1925.09	1676.91
Batf	261.522	294.117	283.313	334.434	247.27	296.625	199.771	248.47	313.62	278.341	254.17	236.843	334.662	269.3	225.157	236.74	197.241	258.17	365.987	342.252	229.664	332.554	226.643	288.648
Bax	598.749	613.924	628.307	619.951	542.128	626.606	585.593	601.225	629.08	652.019	650.591	700.939	646.13	673.249	588.459	577.388	592.7	617.514	740.152	610.742	552.245	641.541	597.346	591.041
Bcl10	1685.37	1708.89	1598.47	1648.21	1436.97	1610.59	1165.19	1513.49	1592.93	1676.62	1815.8	1779.68	1663.37	1525.38	1601.22	1489	1662.88	1372.83	1676.59	1711.26	1660.24	1636.58	1586.5	1572.84
Bcl2	136.879	177.179	186.088	223.622	146.496	195.368	152.614	189.527	182.102	180.812	129.7	153.42	175.615	169.049	170.438	178.894	152.325	186.65	169.703	123.919	208.626	164.968	170.67	162.978
Bcl2l1	1409.31	1661.94	1552.47	1509.45	1462.16	2185.97	1295.51	1578.78	1667.43	2230.02	2080.43	1972.41	2190.22	1767.16	1313.27	1439.72	1488.1	1496.69	1862.65	2386.91	1690.04	1737.4	1382.8	1987.15
Bcl6	356.343	419.914	456.855	364.384	362.041	382.397	303.514	445.251	418.467	541.34	460.225	486.151	395.962	448.177	389.316	384.568	334.92	451.797	433.459	516.328	413.745	374.451	400.983	437.881
Bid	376.99	364.988	378.448	379.358	283.661	272.8	379.821	307.414	325.576	362.72	311.698	305.882	314.781	391.172	357.023	373.856	377.883	376.788	273.979	274.391	299.79	407.182	280.78	306.32
Birc5	385.401	406.625	387.857	340.424	337.78	403.839	456.986	337.339	369.722	341.899	332.617	378.756	334.662	329.253	342.67	447.77	451.116	368.066	382.344	292.094	413.745	386.234	341.341	382.9
Blnk	504.692	626.327	604.262	460.221	604.646	507.48	458.701	540.468	526.992	577.503	569.006	646.283	551.696	498.302	537.328	548.465	496.032	579.137	621.564	598.94	596.073	521.089	596.428	479.116
Bmi1	227.112	203.756	206.996	217.632	137.165	151.291	212.631	221.265	194.058	175.333	205.01	167.803	142.48	204.432	230.54	182.108	247.04	167.461	204.462	177.027	227.91	219.957	165.165	143.342
Bst1	2612.93	2616.93	2766.22	2941.02	1994.02	2442.1	2242.92	2900.03	2538.39	2736.29	2721.61	2562.12	2551.39	2595.69	2318.85	2378.11	2786.77	2691.59	2837.93	3440.22	1854.84	2693.16	2636.21	2481.98
Bst2	3347.03	3636.59	3883.79	3859.47	3031.63	3121.12	2842.23	2331.45	2811.54	3562.54	2670.35	3199.77	3220.71	3762.33	3407.86	3036.91	3309.16	4132.46	3293.88	2938.64	2631.49	2750.77	2878.46	2935.57
Btk	979.562	1088.76	982.709	943.404	1129.05	1244.87	931.119	1065.52	1070.54	1095.83	1049.1	1114.22	1013.93	1059.51	983.158	921.25	1004.76	1065.82	1065.25	1109.37	1109.75	1085.38	1111.19	1144.77
Btla	63.4689	115.166	62.7261	141.76	73.7145	65.5197	58.3021	73.4529	84.6131	96.4331	79.4935	65.2036	69.5833	114.01	62.7929	88.9113	41.987	80.2419	106.32	115.067	75.3858	103.432	63.3132	64.7985
C1qa	8222.66	10345.5	12122.9	8692.29	8264.42	10902.5	9239.17	10037.7	9450.91	16199.7	10166.8	12844.2	10309.9	8923.25	9460.2	10715.4	9446.1	12870.1	11952.8	10190.8	10729.3	10188.7	11116.5	9197.46
C1qb	8223.43	9744.83	12575.5	8603.44	8169.25	8903.53	9051.4	9701.22	8681.12	15715.3	9672.06	12518.1	9184.99	8195.94	9001.81	10741.1	8783.09	12399.1	12588.7	10716	9850.99	9792.01	11284.4	8086.07
C1qbp	2531.11	2311.3	2378.37	2460.84	2538.95	2289.61	2493.27	2449.34	2359.97	2145.64	2330.41	2173.77	2395.65	2258.58	2707.27	2525.94	2257.53	2452.61	2441.27	2171.53	2037.17	2343.59	2700.44	2262.06
C1ra	539.103	438.517	567.671	692.828	269.665	246.592	409.83	354.569	278.671	455.865	300.192	353.826	255.139	387.241	537.328	502.403	491.15	614.025	237.176	277.342	376.929	375.76	419.335	396.646
C1s1	174.348	93.9047	169.361	269.544	48.521	1.19127	92.5975	101.564	63.4598	95.3373	96.229	85.3401	1.65674	62.9021	159.673	182.108	123.032	252.936	75.6509	2.95044	75.3858	81.1746	90.8406	86.398
C3	1176.85	1127.74	1282.75	1695.13	996.546	1529.59	681.62	1286.79	1293.11	1725.93	1384.86	1232.16	1161.38	1198.09	1366.19	1077.65	1258.63	1236.77	1185.88	1327.7	1235.98	997.662	1386.47	1751.52
C3ar1	5099.69	5633.4	6065.62	4508.37	5782.39	7152.37	4344.37	5963.29	5941.31	7123.99	7047.72	6846.38	6605.44	5926.55	4727.41	4849.42	5148.78	5161.65	7284.98	7721.31	5862.56	5408.59	5877.11	7173
C4b	514.633	738.835	978.528	859.546	765.138	873.199	527.291	642.033	567.459	1191.17	570.052	652.036	475.486	817.727	707.766	735.929	714.755	853.006	611.341	687.454	636.396	966.24	812.978	710.82
C5ar1	3584.08	4565.9	3640.21	3344.34	3866.75	5621.59	3420.11	4955.8	5176.11	5497.78	5960.97	5416.7	5980.85	4651.81	3287.66	3362.56	4189.91	3255.03	4774.18	6839.13	4516.13	5303.84	4183.26	5099.45
C6	35.9402	74.4151	77.3622	80.8632	55.9857	71.476	0.857384	79.8007	57.0218	145.745	73.2177	88.2167	51.3591	52.0908	52.0284	65.3445	56.6336	120.363	79.7401	103.266	56.101	82.4839	85.3352	80.5073
Card11	90.2329	200.212	134.861	227.615	132.5	91.7275	70.3055	124.235	135.197	113.966	75.3096	99.7232	74.5535	166.101	137.247	142.472	92.762	198.86	79.7401	91.4638	129.734	133.545	118.368	96.216
Card9	99.4091	131.112	119.18	100.829	145.563	195.368	138.039	130.583	131.518	156.704	162.125	181.228	147.45	135.633	121.101	124.262	113.267	115.13	116.543	144.572	220.898	154.494	130.297	166.905
Casp1	1440.67	1490.96	1735.42	1776.99	1430.43	1137.66	1345.24	1334.85	1224.13	1599.91	1314.78	1373.11	1288.95	1806.47	1516	1420.44	1338.7	1683.34	1320.82	1354.25	1179.87	1455.91	1547.96	1305.79
Casp3	776.92	792.875	808.122	954.385	651.3	589.677	669.617	694.629	715.532	632.294	597.247	550.395	563.293	785.293	847.704	725.217	726.473	737.876	537.735	584.188	715.288	763.303	781.78	647.985
Casp8	1501.08	1516.65	1439.56	1440.56	1546.14	1601.06	1347.81	1442.76	1548.79	1533.07	1415.19	1567.76	1514.26	1751.43	1385.03	1390.44	1504.7	1542.04	1525.29	1587.34	1400.77	1496.49	1416.75	1425.57
Ccl11	94.821	72.6433	88.862	80.8632	61.5843	69.0935	62.589	63.4778	73.5766	87.6664	78.4475	97.8055	62.9563	57.9879	57.4107	68.5581	81.0447	83.7307	110.409	112.117	94.6705	79.8653	64.2308	100.143
Ccl12	2137.3	3176.81	2566.54	1708.11	2213.3	3717.94	3562.43	2829.3	2953.18	3065.04	3161.96	2814.3	3593.48	3475.34	1875.71	1916.41	3075.79	1873.47	2809.31	2342.65	3599.23	3469.56	2722.47	3542.32
Ccl2	12986.7	19937	14418.6	10993.4	16386.1	30965.8	15533.2	18112.9	22314.9	18260.9	23842.8	19702	29882.7	20192.5	11921.7	12913.6	18994.7	11232.1	17935.4	19865.3	20000	21821.6	15957.7	23549.4
Ccl22	61.9395	83.274	45.9992	73.875	79.3131	117.935	0.857384	59.8505	95.6495	124.925	216.515	143.832	183.899	54.0565	52.9255	57.8459	86.9033	54.076	92.0078	238.986	101.683	94.2673	49.5494	94.2524
Ccl24	83.3507	193.125	60.6353	95.8379	80.2462	128.657	71.1629	139.651	142.555	122.733	175.722	197.529	92.7777	140.547	93.2923	112.478	131.82	62.798	69.517	203.581	103.436	208.174	111.945	157.087
Ccl3	8400.07	15232.1	9730.91	10077	8856.94	26754.7	7446.38	18787.6	22040.8	18317.9	27559.1	15637.4	22324.6	15832.6	12058.9	8014.88	10830.7	6276.31	10570.7	24541.8	18541.4	20327.7	12809.4	25534.5
Ccl4	1140.15	2140.32	1424.93	1509.45	1255.01	3588.1	1311.8	2189.08	2729.69	2383.43	3372.2	1995.42	3121.31	2418.78	1858.67	1096.93	1588.67	990.813	1580.49	2360.36	2519.29	2458.8	1806.72	2982.7
Ccl5	319.638	439.403	530.036	924.436	345.245	262.079	195.484	375.426	323.737	394.499	263.584	244.514	278.333	459.971	385.728	527.041	304.65	746.598	255.577	256.689	245.442	391.471	380.797	263.121
Ccl6	2245.88	3686.2	2344.91	2273.15	1815.8	3069.89	1937.69	3759.7	3743.21	3016.82	3590.8	2761.57	3151.13	2663.51	1918.77	2264.56	3049.43	2084.54	2639.6	4458.12	2116.06	4253.81	2863.77	2972.88
Ccl7	2001.18	3368.17	2715	2032.56	2764.76	6171.95	2657.03	3562.92	4161.67	4038.14	4332.39	3842.22	5311.52	3549.05	1997.71	2126.37	3235.93	2089.78	3481.99	3741.16	4158.49	4095.39	3002.33	4842.22
Ccl8	1912.48	3346.02	3075.67	3214.56	1688.9	2249.11	3033.43	3235.55	2767.4	3546.11	1848.22	2496.92	2616	2549.5	2171.74	2230.28	2718.41	3453.89	3825.48	2395.76	1370.97	3849.25	2652.73	2825.61
Ccl9	14240	16262.4	11781	12064.6	13862.1	19423.6	10794.5	16652.9	15839.2	13235.4	16277.3	15267.2	17926	13117	10637.1	11409.6	14428.9	10987.9	15876.5	22650.6	13452	17226	13432.5	17049.9
Ccnd3	393.813	357.015	376.357	413.301	314.453	377.632	364.388	337.339	354.087	379.157	358.767	349.031	412.529	367.584	348.052	353.503	467.716	347.133	368.031	324.549	333.1	374.451	320.236	365.228
Ccr1	2125.83	3524.09	2428.55	2691.45	2948.58	4867.52	2028.57	3478.58	3939.11	3520.9	4342.85	3555.52	3217.4	3487.13	2813.12	2273.13	2446.96	2335.74	2776.59	4405.01	3839.41	4014.21	3522.6	4043.04
Ccr2	6281.89	6811.64	6356.25	5228.15	7399.44	6567.45	7304.91	6943.56	6866.53	7195.22	8240.13	7976.9	8833.76	8761.08	5189.39	5440.73	6722.8	4722.06	8712.12	7441.02	6907.44	7995.7	6178.08	7661.93
Ccr3	77.9979	103.65	74.2259	99.8311	145.563	117.935	79.7367	107.912	121.401	60.2707	108.781	68.0803	64.613	135.633	114.821	88.9113	64.4452	106.408	2.04462	100.315	101.683	103.432	97.2637	106.034
Ccr5	2491.34	2998.75	2996.22	2616.57	2760.1	3144.94	2801.07	3019.73	2780.27	3966.91	3198.57	3302.37	2930.78	3443.89	2731.49	2657.7	2543.63	3174.79	3193.69	3245.49	2799.79	3085.94	3062.89	3163.35
Ccr7	202.642	405.739	277.04	540.086	324.717	259.696	76.3072	264.793	285.109	346.282	353.537	320.265	238.571	231.951	385.728	288.158	173.807	307.012	384.388	595.99	210.379	230.431	402.819	153.16
Ccr8	41.293	59.3549	61.6807	111.811	67.1829	1.19127	0.857384	66.1983	63.4598	59.1748	48.1145	57.5326	76.2103	71.7477	30.4994	43.9201	28.3168	1.74439	75.6509	112.117	71.8795	70.7005	50.467	74.6165
Ccr9	256.934	365.874	223.723	456.228	350.844	220.384	173.192	342.78	316.379	192.866	188.274	162.05	212.063	460.954	243.098	317.081	187.477	347.133	145.168	230.135	219.145	363.976	267.016	233.667
Ccrl2	5124.92	8266.27	5880.57	7031.1	5198.27	12015.1	3280.35	8463.4	10983.1	10219.7	12924	10074	10634.6	8503.57	7201.45	3847.83	5703.4	4568.55	5929.39	12639.7	8881.5	9975.31	8807.87	11801.2
Cd14	11715.7	14449.8	11884.5	11418.7	11770.1	19056.7	7479.82	14195.5	16898.7	17216.6	19486.4	17043.1	21771.3	13783.4	10819.2	11101.1	12652.7	9405.74	16755.7	21437.9	13017.2	14962.3	11739.5	15547.7
Cd163	221.759	360.559	183.997	125.787	269.665	470.55	309.516	436.183	463.532	282.724	362.951	327.936	258.452	336.133	186.585	310.654	342.731	153.506	239.22	354.053	285.765	640.232	325.742	386.828
Cd164	2438.58	2713.49	2330.28	2816.24	2038.81	2200.27	1965.98	2628.89	2480.45	2186.18	2584.58	2389.52	2400.62	2477.75	2385.23	2403.82	2694	2253.75	2136.63	2422.32	2333.45	2753.39	2233.4	2232.6
Cd180	1637.96	2276.75	2338.64	1945.71	2133.99	2421.85	1899.11	2140.11	1989.33	3181.2	2293.81	2691.57	2415.53	2784.4	2140.34	2071.74	1877.7	2410.75	2085.51	2295.45	2196.71	2093.52	2072.82	2330.78
Cd1d1	151.408	161.233	153.679	191.676	109.172	152.482	118.319	180.458	123.241	152.32	162.125	132.325	149.107	194.603	152.497	160.683	148.419	127.34	134.945	165.225	147.265	150.566	117.451	121.743
Cd200	290.58	313.606	271.813	409.308	380.703	328.79	228.064	284.743	343.051	208.208	254.17	240.678	253.482	275.197	357.92	324.58	214.817	352.367	257.622	300.945	280.505	219.957	326.659	375.046
Cd200r1	423.636	626.327	481.946	553.064	411.495	623.033	374.677	651.101	589.532	485.453	648.499	606.01	535.129	543.513	485.3	463.839	619.064	479.707	474.352	622.544	459.327	680.819	516.599	536.061
Cd207	109.35	77.0728	85.7257	80.8632	91.4433	128.657	68.5907	66.1983	91.9707	89.8581	139.114	100.682	124.256	69.782	88.8071	76.0567	75.186	68.0312	141.079	123.919	92.9173	70.7005	101.852	119.779
Cd247	52.7633	142.629	116.043	239.595	142.764	75.0498	0.857384	117.887	103.927	96.4331	83.6774	65.2036	66.2698	125.804	73.5574	100.695	0.976442	151.762	132.9	206.531	133.24	98.1951	81.6648	111.925
Cd274	2252.76	3977.66	3431.12	4923.67	2475.5	5182.01	1348.67	4072.55	3787.35	5074.79	4716.26	3811.54	3891.69	4532.88	3676.08	2705.9	2142.31	4277.24	2379.94	5517.33	2473.71	3816.52	3446.44	5437.19
Cd276	564.338	403.968	394.129	369.375	449.752	444.343	480.993	427.115	458.934	313.408	467.547	442.042	424.127	474.714	505.932	399.565	510.679	465.752	345.541	286.193	445.302	468.718	443.192	453.59
Cd28	29.8227	85.0458	88.862	103.824	100.774	1.19127	56.5874	60.7573	68.978	58.079	69.0338	50.8205	87.8075	53.0736	43.955	52.4898	36.1283	61.0536	106.32	165.225	103.436	52.3707	33.033	76.5801
Cd33	914.564	1372.25	946.119	961.374	945.225	1697.56	1045.15	1389.26	1611.33	1423.48	1871.23	1598.45	1310.49	1313.08	1128.48	963.028	991.088	894.871	1067.29	1681.75	1570.83	1682.41	1533.28	1559.09
Cd34	473.34	324.237	570.808	602.98	267.798	182.264	288.081	277.489	297.065	375.87	444.536	460.261	284.96	229.986	458.388	557.035	531.184	509.361	406.879	330.45	313.815	293.276	281.698	304.357
Cd36	1316.02	1583.98	1789.79	1730.07	1061.86	1517.67	908.827	2210.84	1438.42	2073.31	1982.11	2053.91	1469.53	1844.8	1378.75	1588.62	1569.14	2187.46	1590.71	2147.92	1104.49	1618.25	1467.21	1447.17
Cd37	1537.02	1963.14	1666.42	1776.99	1947.37	2065.66	1391.53	1915.22	1965.41	1403.76	1741.53	1709.68	1711.42	2078.72	1682.85	1526.49	1547.66	1583.9	1451.68	2136.12	1604.14	1895.82	2054.47	1841.85
Cd38	501.634	546.596	697.305	758.716	379.77	558.704	333.522	621.176	509.518	1192.26	492.65	789.156	631.22	479.628	528.358	550.608	334.92	1032.68	617.475	905.787	461.08	475.264	617.533	683.33
Cd3d	117.762	279.942	254.041	464.215	200.615	103.64	90.8827	169.576	170.146	142.458	131.792	122.736	102.718	193.62	238.613	183.179	57.6101	399.465	159.48	171.126	164.797	208.174	189.022	137.451
Cd3e	166.701	237.42	284.358	439.257	219.277	100.066	84.881	207.663	160.029	178.62	111.918	108.353	69.5833	182.809	242.201	197.105	103.503	354.111	128.811	197.68	182.328	252.689	241.324	100.143
Cd3g	173.584	345.499	454.764	761.711	324.717	123.892	104.601	293.812	223.489	209.304	138.068	146.708	120.942	342.03	413.536	331.007	104.479	607.047	153.346	265.54	110.449	289.348	324.824	155.124
Cd4	112.409	204.641	137.997	223.622	157.693	109.597	74.5924	127.862	134.277	109.583	105.643	97.8055	114.315	241.78	125.586	134.974	102.526	87.2194	102.231	123.919	127.98	147.947	152.319	90.3252
Cd40	237.052	263.996	269.722	324.451	269.665	329.981	193.769	228.52	301.664	416.416	336.801	313.553	318.095	320.407	252.966	203.532	250.946	329.689	355.764	300.945	254.208	277.565	275.275	327.92
Cd44	90.2329	78.8445	61.6807	72.8767	93.3095	116.744	62.589	92.4962	103.927	108.487	106.689	112.189	96.0912	75.6791	67.2781	74.9855	85.9269	101.175	118.588	91.4638	84.1516	117.834	95.4286	96.216
Cd47	3004.45	3376.14	3304.62	3537.02	3280.76	3179.49	2511.28	3105.88	3166.55	3405.84	3212.16	3402.1	3409.58	3371.16	3124.4	2884.8	2930.3	3371.9	3481.99	3525.78	2976.86	3308.52	3138.13	3006.26
Cd48	933.681	1156.09	1384.16	1314.78	1167.3	863.668	984.277	991.161	1057.66	1423.48	1109.77	1243.66	1280.66	1154.84	1029.8	1216.91	1002.81	1407.72	1396.47	1262.79	920.408	1050.03	1037.79	889.507
Cd5	108.585	192.239	181.906	290.509	211.813	142.952	89.168	145.999	150.832	93.1456	117.148	87.2578	91.121	223.106	196.452	109.265	66.398	174.439	120.633	115.067	138.499	170.205	213.797	162.978
Cd53	641.571	938.161	693.124	813.624	696.089	752.881	404.685	930.403	921.547	936.935	1073.16	958.877	899.612	823.624	721.222	681.297	603.441	723.921	811.714	1209.68	666.2	943.982	971.72	624.422
Cd63	10677.3	9713.82	10874.6	11102.2	10279	9924.44	9082.27	9742.94	9431.6	7108.65	8877.12	8267.44	8083.26	9363.56	11185.2	10074.8	10668.6	9887.19	8121.23	8694.96	9947.41	9558.96	10636.6	8920.6
Cd68	9271.04	10489	10953	10186.8	12110.6	14551.3	8966.52	11196.6	11267.3	10820.2	10791.2	11030.9	10440.8	10512.5	10515.1	9689.19	9656.03	10973.9	11135	12766.6	10790.7	10161.2	11786.3	13226.8
Cd69	1697.6	1906.44	2078.33	1805.94	1750.49	1732.1	1072.59	1484.47	1736.41	2330.83	1805.34	1832.41	2407.25	2100.34	1728.6	1550.06	1702.91	1479.24	2030.31	1734.86	1560.31	1884.04	1385.55	1651.38
Cd7	125.408	163.89	140.088	212.64	147.429	85.7712	87.4532	144.185	131.518	81.0915	93.0911	75.7513	101.061	174.946	114.821	146.757	101.55	193.627	2.04462	94.4142	117.462	115.216	132.132	123.706
Cd74	16071.4	21757.5	27042.3	36470.3	23988.9	15478.1	14869.6	16365.5	16426	39492.6	20226.9	25396.8	22243.5	24120	27714.1	27237.9	14600.7	34732.5	25169.3	24308.7	13138.2	19622	20295.1	16240.9
Cd79b	55.0573	114.28	84.6803	65.8885	56.9188	54.7983	0.857384	55.3164	59.781	98.6247	48.1145	62.327	54.6726	65.8506	62.7929	85.6977	39.0577	94.197	73.6063	82.6125	1.75316	44.5151	67.9011	68.7257
Cd80	1457.49	1795.71	1291.11	1473.51	1568.53	2243.16	937.978	1613.24	2108.89	2006.47	2477.9	2237.06	2259.8	2135.72	1476.53	1298.32	1420.72	1126.88	2116.18	1823.37	1548.04	2208.73	1685.6	1908.61
Cd81	3186.44	3032.41	4067.79	2890.11	2681.72	3066.32	3000.84	3056.91	2826.26	4571.8	3148.36	3852.77	3134.56	2802.09	3309.19	3755.7	3489.8	3366.67	3588.31	3142.22	3427.42	2869.91	3303.3	2937.53
Cd83	3242.27	4073.34	3642.3	3057.83	4610.42	5875.33	1232.92	3419.64	4559.91	5823.24	5669.14	5248.89	8369.87	3822.28	3410.55	3096.9	4299.27	1988.6	5436.64	3977.2	4170.76	3861.03	2826.15	4724.4
Cd84	1262.5	1714.2	1614.15	1480.5	1673.97	1881.01	1095.74	1771.03	1737.33	1737.99	1742.58	1716.39	1640.18	1579.43	1523.18	1464.36	1458.8	1538.55	1515.06	2068.26	1556.8	1715.14	1691.1	1590.51
Cd86	1535.49	1891.38	1674.79	1695.13	1844.73	2405.17	1032.29	1749.27	2096.93	2746.15	2464.3	2363.63	2572.92	1965.69	1599.43	1650.75	1753.69	1259.45	2363.58	2065.31	2212.48	1894.51	1535.12	2450.56
Cd9	5146.33	6160.5	5732.12	5608.51	4949.14	5461.96	3654.17	5881.67	6311.03	4753.71	6454.66	5492.45	6825.79	5182.54	5592.16	5272.55	5376.29	4845.91	5203.55	7803.93	4647.62	5171.61	5242.15	4683.17
Cd97	1326.73	1600.81	1355.93	1868.84	1963.23	2163.34	894.252	1455.46	1630.64	1299.65	1521.88	1577.35	1169.66	1728.82	1530.35	1294.03	1353.35	1561.23	1498.71	1546.03	1651.47	1400.92	1902.15	1794.72
Cd99	663.747	838.941	771.531	695.823	750.209	1323.5	640.466	692.815	782.671	671.744	735.315	794.909	689.206	789.224	705.972	644.875	726.473	615.769	699.26	820.224	1013.32	739.736	780.863	1109.43
Cdh1	366.284	360.559	327.221	338.427	402.164	444.343	366.103	429.835	428.584	417.511	592.017	539.848	574.89	375.447	382.14	381.355	486.268	340.156	427.325	510.427	397.967	430.749	267.934	475.189
Cdh5	272.993	186.038	283.313	354.4	141.83	73.8585	100.314	165.042	139.795	267.383	242.664	340.401	99.4047	137.598	180.305	341.719	266.569	352.367	202.417	177.027	189.341	116.525	231.231	192.432
Cdkn1a	5197.57	6827.58	5281.54	5850.1	5427.81	7688.44	4055.43	6562.7	7288.68	6488.41	7830.11	6931.72	7377.48	6909.4	5631.63	4738.01	6123.27	4552.85	6591.85	7756.72	5930.93	7094.92	5650.47	6998.24
Ceacam1	161.349	230.332	158.906	181.693	208.08	184.646	137.181	216.731	212.452	161.087	207.101	216.706	178.928	221.14	138.144	159.612	168.924	155.251	214.685	292.094	175.316	197.699	213.797	182.614
Cebpb	9416.33	12390.1	9705.82	10288.6	8862.54	14824.1	6944.81	11787.8	12803.2	11772.5	13878.9	12832.7	12660.8	10908.6	9168.66	8916.84	8605.38	8538.78	11617.5	15690.5	12051.2	12845.2	10798.1	13809.9
Cfb	625.513	735.292	930.438	942.406	784.733	469.359	656.756	511.45	543.547	1046.52	550.179	625.188	558.323	999.553	757.103	610.596	638.593	1039.66	887.365	631.395	553.998	587.861	648.731	492.862
Cfh	1194.44	1156.98	925.21	1096.15	1287.67	1150.76	853.097	1308.55	1053.06	873.377	1059.56	1067.23	843.283	1071.3	1063.89	1062.65	1130.72	1072.8	887.365	1180.18	1144.81	1259.52	1246.99	1072.12
Cfp	4404.59	4548.18	4310.33	3622.87	4637.48	4142.03	4902.52	4521.43	5054.71	4862.2	5097	5039.86	5959.31	4172.18	3896.75	4114.56	4985.71	3933.6	6610.25	5664.85	3760.52	5200.41	4006.16	3793.66
Chil3	168.231	240.963	241.496	341.422	233.274	226.341	132.895	304.693	271.314	201.633	128.654	279.033	240.228	213.277	114.821	186.392	163.066	218.049	314.871	354.053	168.303	240.905	360.61	241.522
Chuk	1094.26	1000.17	939.846	1090.16	992.813	931.571	897.681	1012.02	980.408	1034.46	977.979	955.042	1037.12	1008.4	1091.7	1012.3	964.725	1074.54	909.855	1062.16	913.395	949.219	988.236	913.07
Ciita	34.4108	77.9586	54.3626	97.8345	60.6512	1.19127	0.857384	50.7822	50.5839	120.541	63.804	67.1214	49.7023	69.782	58.3077	54.6323	32.2226	118.618	67.4724	85.5629	59.6073	58.917	50.467	72.6529
Cklf	214.877	303.862	304.222	257.564	249.136	306.156	276.935	266.607	286.029	328.749	316.928	313.553	311.468	304.682	231.437	264.592	257.781	244.214	273.979	295.044	341.866	331.245	242.242	323.993
Clec4a2	1628.78	1445.78	1728.1	1469.51	2098.53	1399.74	1476.42	1659.49	1611.33	1617.45	1769.78	1636.8	1923.48	1653.15	1587.76	1420.44	1570.12	1688.57	2159.12	1938.44	1123.77	1543.63	1822.32	1323.46
Clec4n	1758.78	1601.7	1524.24	1598.3	1436.97	2689.88	1244.06	2084.79	2314.9	2041.53	2852.35	2238.98	2654.11	1798.61	1540.22	1371.16	2241.91	1184.44	2155.03	2622.95	1949.51	2094.83	1503.92	2322.93
Clec5a	2346.82	2469.87	2413.91	1743.05	2423.25	2672.01	2884.24	2470.19	2950.42	2747.25	3122.21	2806.63	3961.28	2861.06	2306.29	2289.2	2864.88	2023.49	3271.39	3106.82	1900.42	2702.33	1983.81	2283.66
Clec7a	2414.88	4006.9	3300.44	4262.79	3100.68	4233.76	1569.87	3744.28	4210.42	4707.69	4787.39	3870.99	4078.91	4907.34	4357.83	2847.31	2942.02	3317.83	2887	4059.81	2740.18	4239.41	3540.03	3345.96
Clu	896.211	655.561	812.303	1003.3	219.277	91.7275	716.773	612.107	395.474	516.136	504.156	442.042	142.48	411.812	914.983	821.626	819.235	887.894	190.15	386.508	638.149	612.737	598.264	333.811
Cma1	534.515	500.53	843.666	1165.03	241.672	134.613	304.371	423.488	223.489	189.579	92.0451	73.8335	173.958	155.289	909.6	913.751	439.399	825.096	157.436	97.3647	231.417	248.761	244.077	186.541
Cmah	90.2329	236.534	102.453	157.733	86.7779	129.848	59.1595	182.272	148.993	124.925	154.803	137.119	96.0912	155.289	125.586	87.8401	88.8562	139.551	67.4724	188.828	173.563	172.823	168.835	115.852
Cmklr1	877.859	890.323	972.255	916.45	959.222	1175.78	873.674	902.292	913.269	1344.58	1049.1	1303.11	1275.69	1005.45	705.972	835.552	868.057	1030.93	1314.69	1209.68	1011.57	995.043	864.362	1178.16
Cmpk2	972.68	1654.85	1079.93	1391.65	865.912	1468.83	706.485	755.386	1053.06	1259.11	1291.77	1719.27	1073.57	1531.27	1385.03	946.959	1088.73	1510.64	1014.13	970.696	1072.93	1065.74	1035.03	1217.43
Col1a1	4685.23	2606.3	3352.71	4257.8	1211.16	900.598	3751.91	2898.22	1921.27	2086.46	2949.63	2028.03	1168.01	2347.03	3573.81	3491.11	4015.13	3417.26	1273.8	991.349	3735.98	3368.75	2830.74	2352.38
Col3a1	5540.91	2817.14	3638.12	4865.77	1096.39	943.483	3619.88	3266.39	1874.36	2122.62	3115.94	2157.47	1085.17	2449.25	3675.18	3563.95	4083.48	3849.87	1310.6	1017.9	3963.89	4378.19	3459.29	2061.77
Col4a1	431.283	296.774	477.764	499.156	223.943	136.996	182.623	221.265	190.379	450.386	470.685	580.121	168.988	254.557	254.76	507.759	422.799	423.886	263.756	286.193	583.801	158.421	302.802	426.099
Colec12	1855.13	1880.75	1938.24	1776.99	1803.67	1938.19	1515.86	2337.8	1998.52	1831.13	2279.16	2332.95	1925.14	1842.83	1852.39	1634.68	1944.1	1706.01	1854.47	2372.16	1979.31	2076.5	2312.31	1983.23
Creb1	396.872	387.136	373.22	367.378	436.689	424.091	311.23	371.799	389.956	483.261	379.686	429.577	470.516	404.932	368.684	385.64	421.823	331.434	394.611	398.31	417.251	340.41	389.055	406.463
Creb5	517.692	554.569	589.626	479.189	616.776	677.831	327.521	550.443	628.16	771.465	697.66	723.952	728.968	524.839	497.858	439.201	527.279	427.375	805.58	861.53	617.111	530.253	589.088	632.277
Crebbp	1807.72	1695.6	1716.61	1860.85	2017.35	1807.15	1304.94	1770.12	1648.12	1935.24	1788.6	1714.47	1744.55	1803.52	1896.35	1603.62	1806.42	1730.43	1709.3	1802.72	1637.45	1742.64	1767.26	1769.2
Csf1	2339.17	2828.66	2023.96	2670.48	908.835	2262.22	1636.75	2638.86	3012.04	2246.45	3257.14	2169.94	1829.05	2473.82	3021.24	2234.57	2609.05	2320.04	1355.58	1911.89	2249.3	2800.52	2334.33	2236.53
Csf1r	5419.32	5528.86	5619.22	4680.08	7078.46	7103.52	5753.91	5928.83	5990.05	6192.54	6121	6125.31	5921.21	6343.28	5846.92	5353.96	5420.23	4887.78	6133.86	5555.69	7284.37	5762.09	6446.93	6707.63
Csf2rb	2271.88	2919.91	2280.09	2657.5	2782.49	4294.52	1485.85	2773.98	3212.54	3157.09	3527	3168.13	3177.64	2921.02	2390.62	2092.09	2238.98	1974.65	2723.43	3481.52	3636.05	3134.39	2791.29	3746.53
Csf3	52.7633	62.8985	40.772	71.8784	62.5174	150.1	0.857384	59.8505	97.489	76.7081	161.079	68.0803	115.972	48.1594	42.161	43.9201	57.6101	1.74439	87.9186	156.374	133.24	62.8449	43.1264	115.852
Csf3r	851.095	1903.79	1116.53	1412.61	761.406	2436.14	523.004	1660.4	2004.04	1830.04	2397.36	1850.63	1032.15	1465.42	1484.6	848.407	811.423	1255.96	893.498	2652.45	2272.09	1836.9	1730.56	2061.77
Cspg4	333.403	265.768	273.904	191.676	416.16	657.579	305.229	339.153	353.168	220.262	365.042	373.962	304.841	321.39	375.86	230.313	272.427	225.026	294.425	300.945	520.688	272.328	534.033	396.646
Ctla4	477.164	936.39	868.757	1541.39	879.909	370.484	179.193	651.101	569.299	532.574	401.651	402.728	324.722	993.656	584.871	654.516	196.265	814.629	731.974	466.17	443.549	1091.93	1051.55	327.92
Ctsh	2823.22	3385.89	4107.52	3514.05	3150.13	2971.02	2778.78	3079.58	2991.81	4790.97	3187.06	3701.27	3605.08	3902.88	3148.62	3453.62	2914.68	3813.23	3835.7	3378.26	2629.74	3443.37	3200.53	3010.19
Ctsl	5004.1	5021.25	5356.81	5170.25	3890.07	6223.18	3555.57	6544.56	5633.21	4993.7	5897.16	5478.07	6635.26	4364.81	4764.19	3810.33	5435.85	4920.92	5279.21	7647.55	4086.61	5519.87	4774.18	6045.9
Ctss	17431.8	19861.7	25336.1	19141.6	19870.3	14291.6	18004.2	19039.7	18277.3	26846.8	20166.2	23644	23491	21010.3	18677.3	19415.9	18899	23496.9	26760	22388	14586.3	20195.5	19475.7	14526.7
Ctsw	203.406	338.411	356.493	558.056	293.925	164.395	138.896	335.526	259.357	197.249	152.711	119.86	150.764	377.412	322.038	278.517	249.969	432.608	110.409	188.828	203.366	285.42	311.06	135.488
Cx3cl1	82.586	85.9317	110.816	111.811	41.0562	1.19127	75.4498	88.8689	54.2627	96.4331	94.137	60.4093	51.3591	81.5761	95.0864	92.125	81.0447	94.197	2.04462	76.7116	126.227	64.1541	77.9945	1.96359
Cx3cr1	2659.58	2802.97	2967.99	1759.02	2940.18	3563.08	3008.56	3118.57	2846.49	4341.68	3814.64	4124.13	3757.5	3446.84	2280.28	2913.72	2886.36	2510.18	3142.58	2723.26	4868.52	3155.34	2985.81	3104.44
Cxcl1	6458.53	4391.38	4403.37	4671.1	4508.72	8612.86	1702.76	4924.06	5905.44	5653.39	8095.78	6271.06	10328.1	4973.2	3531.65	3223.3	5296.22	2677.64	5700.4	8771.67	5091.17	5671.75	3820.81	7253.51
Cxcl10	2343	2532.77	2517.41	3663.8	2343.94	3104.44	2202.62	1797.33	2158.55	3640.35	2401.54	2711.7	2939.07	3507.77	2722.52	2565.57	2426.46	2869.52	2500.57	2097.77	2361.5	2191.71	2266.43	2723.5
Cxcl11	601.807	526.221	576.035	838.581	603.713	578.956	468.132	393.562	462.613	828.448	547.041	512.999	558.323	892.423	585.768	562.391	575.124	615.769	652.233	572.386	497.897	450.388	507.423	439.845
Cxcl12	156.76	66.442	125.452	178.698	46.6548	1.19127	0.857384	87.9621	69.8977	100.816	108.781	116.024	1.65674	49.1422	50.2343	168.182	116.197	102.919	112.454	106.216	87.6579	109.978	99.0989	109.961
Cxcl14	2257.35	2329.01	2504.86	1687.15	2287.02	2645.8	1999.42	2331.45	2209.14	2682.59	2369.12	2573.63	2937.41	2346.05	2056.02	2500.23	2211.64	2084.54	2208.19	2850.13	2505.26	1847.38	1971.88	2503.58
Cxcl16	5816.96	5368.52	7466.5	5000.54	6251.74	4324.3	6347.22	5372.04	5722.42	8459.81	6859.45	7259.66	7761.85	6302	6399.5	6359.84	5561.81	6609.49	9102.64	6479.18	4531.91	5831.48	5678	4121.58
Cxcl2	12043.8	16514.8	10912.3	11868.9	13172.5	24324.5	6595.86	17971.5	21555.2	18383.7	28605.1	18708.7	27245.2	16939.3	11901.1	8821.5	14502.1	8226.54	17133.9	30711.2	13508.1	19144.1	13893.1	19575
Cxcl3	1569.9	3232.63	1435.38	1779.99	1612.39	3871.62	779.362	3937.44	3317.38	2114.95	5401.37	2781.7	4304.22	2476.77	1541.12	1367.95	1492.98	926.27	1985.32	6119.22	2347.48	3925.18	2247.16	3436.29
Cxcl5	823.566	563.428	503.9	705.806	183.82	179.881	408.115	426.208	345.81	355.049	570.052	406.564	284.96	306.648	583.077	597.741	400.341	593.092	143.123	407.161	864.307	481.811	342.258	459.48
Cxcl9	450.4	475.725	892.802	1464.52	464.681	287.095	434.694	440.717	296.146	1299.65	354.583	507.246	381.051	789.224	618.959	790.561	268.522	1365.86	588.85	840.877	233.17	341.719	675.341	355.41
Cxcr2	641.571	1482.99	753.759	1045.23	519.734	1277.04	429.549	1314.9	1435.66	1255.82	1718.52	1297.36	805.178	1072.28	1134.76	649.16	562.431	999.535	676.769	1965	1220.2	1417.94	1455.29	964.124
Cxcr3	82.586	145.287	111.862	188.681	153.961	79.8149	90.0253	124.235	125.08	99.7206	108.781	89.1756	74.5535	128.753	95.9835	125.333	58.5865	160.484	153.346	174.076	124.474	112.597	88.0879	127.633
Cxcr4	5785.61	7958.87	7791.63	6231.46	6783.6	6038.53	3872.8	6583.56	6709.26	7081.26	7408.58	7997.04	6683.31	5970.78	6897.35	6269.86	5606.73	6276.31	8448.36	7187.28	5461.09	7106.71	7480.13	6344.36
Cxcr6	74.9392	155.917	224.769	343.419	178.221	78.6236	0.857384	160.508	107.606	105.2	81.5854	82.4634	54.6726	136.615	231.437	151.042	81.0447	286.08	67.4724	97.3647	105.189	119.143	161.494	98.1796
Cybb	4566.7	4694.35	5851.3	4735.99	4490.99	4698.36	3697.9	4567.68	4499.21	7245.63	5144.07	5749.43	6380.12	5318.17	4762.39	4897.62	4516.04	5297.71	5663.59	5750.42	3981.42	4460.68	4676.92	4121.58
Cyfip2	609.454	1003.72	865.621	1058.21	920.965	798.149	553.013	758.106	727.488	908.443	701.844	669.296	677.609	902.252	871.028	834.481	583.912	893.127	715.617	826.125	750.351	789.488	880.879	765.801
Cyld	661.453	740.607	686.851	799.647	689.557	611.12	661.901	697.349	631.839	646.54	670.465	637.653	612.996	699.786	743.648	702.721	645.428	689.034	639.966	722.859	706.522	697.84	726.725	557.66
Ddx58	1277.79	1459.07	1222.11	1379.67	1133.71	1261.55	1020.29	855.137	1024.55	1255.82	1246.79	1250.38	1138.18	1323.89	1282.77	1089.43	1281.09	1400.74	1144.99	1112.32	1134.29	1190.12	1140.55	1089.79
Ddx60	402.224	650.246	395.175	508.14	368.573	598.016	261.502	404.444	398.233	707.906	474.869	572.45	372.768	611.33	525.666	354.574	424.752	521.572	398.701	439.616	478.612	528.944	467.967	502.679
Dll4	159.819	102.764	149.497	191.676	115.704	54.7983	66.0186	91.5894	85.5328	129.308	141.206	161.091	56.3293	102.216	101.366	170.324	144.513	139.551	77.6955	112.117	163.044	85.1024	126.626	151.197
Dock9	168.995	138.199	193.406	265.551	92.3764	73.8585	123.463	136.931	104.847	146.841	109.827	113.148	74.5535	118.924	165.953	177.823	181.618	193.627	96.0971	82.6125	175.316	128.308	114.698	137.451
Dpp4	62.7042	93.0188	63.7716	134.772	108.239	86.9625	70.3055	77.987	96.5693	130.404	125.516	119.86	104.375	139.564	94.1894	97.4811	67.3745	92.4526	118.588	109.166	91.1642	87.7209	57.8077	102.107
Dusp4	4933.75	4922.91	4783.91	4675.09	6977.69	7323.91	3438.11	5285.89	6081.1	4240.86	6464.08	4922.88	6287.35	6123.12	6035.3	3904.6	4963.25	3870.8	7115.27	5107.22	4528.41	4579.82	5641.3	5741.54
Dusp6	2721.51	2896.87	2649.13	2635.54	2638.79	2873.34	3689.32	2921.79	2721.41	2704.51	2836.66	2869.92	2080.87	2691.03	2985.35	2835.52	2990.84	3003.84	2281.79	3186.48	3742.99	2876.46	2872.95	2892.37
Ebi3	239.346	248.936	281.222	236.6	246.337	178.69	182.623	223.079	255.679	287.108	235.343	257.938	296.557	268.317	224.26	205.674	257.781	219.793	318.961	280.292	182.328	208.174	241.324	186.541
Ecsit	128.467	143.515	125.452	138.765	135.299	141.761	130.322	127.862	122.321	113.966	132.838	111.23	119.286	161.187	139.939	124.262	129.867	116.874	120.633	126.869	122.721	112.597	132.132	125.67
Egfr	191.936	123.139	135.907	155.737	89.5771	116.744	131.18	108.819	109.445	87.6664	100.413	78.6279	84.494	108.113	156.982	131.76	155.254	125.596	2.04462	79.662	138.499	144.019	111.945	139.415
Egr1	6252.83	9145.97	6424.2	6999.16	5631.23	9334.77	4927.39	9632.3	11012.6	10288.8	14580.8	9363.44	6274.09	8463.28	8611.6	6857.96	9326	5751.25	6495.75	8951.65	9789.63	10292.2	9496.98	10860.6
Egr2	184.289	246.278	195.496	168.715	212.746	353.806	198.056	272.955	312.7	380.253	359.813	304.923	341.289	226.054	270.907	219.6	261.686	184.905	288.291	197.68	284.011	235.668	229.396	396.646
Egr3	337.991	432.316	297.949	363.385	273.397	462.212	449.269	464.295	507.678	573.119	694.522	456.426	477.142	399.035	505.034	460.625	519.467	420.398	370.076	318.648	475.106	434.677	311.978	532.133
Emr1	3948.83	3773.02	5242.86	3233.53	4170.94	3759.64	3693.61	4166.86	3813.11	5553.67	4569.83	4992.87	4971.89	4266.53	4078.85	3882.1	4434.02	4296.43	5532.74	4744.32	3583.45	3927.8	4300.71	2992.51
Eng	321.168	289.687	408.765	370.373	278.995	246.592	231.494	248.47	256.598	444.907	314.836	417.112	226.974	331.219	261.039	321.366	315.391	397.721	368.031	289.144	294.53	257.926	345.011	386.828
Entpd1	902.329	1350.1	1032.89	1373.68	808.06	1645.14	641.323	1220.59	1448.54	1498	1659.95	1414.34	1100.08	1538.15	1184.99	913.751	770.413	1163.51	1095.92	1731.91	1244.74	1340.69	1364.44	1325.42
Eomes	66.5276	86.8176	82.5894	156.735	84.9117	70.2847	0.857384	106.099	85.5328	55.8874	50.2064	0.958877	53.0158	109.096	87.013	70.7006	48.8221	139.551	71.5617	2.95044	92.9173	37.9688	59.6428	82.4709
Ep300	1360.38	1317.32	1182.39	1243.9	1346.46	1392.59	1010	1235.1	1190.1	1318.28	1213.32	1263.8	1224.33	1325.86	1289.95	1230.83	1263.52	1179.21	1187.92	1304.1	1209.68	1213.69	1289.2	1335.24
Ets1	1382.55	1913.53	1711.38	2736.37	1415.51	904.172	709.057	1458.18	1263.68	1172.54	1059.56	993.397	700.803	1418.25	1825.48	1658.25	1289.88	1953.72	920.078	1023.8	1271.04	1585.52	1594.76	1125.14
Ewsr1	2966.98	2959.77	2721.27	2793.27	3114.67	3081.81	2678.47	3023.36	2996.41	3076	3119.07	3138.4	2927.47	3022.25	2735.98	2829.09	2786.77	2899.17	3163.03	3041.91	2978.61	3235.2	3117.03	3000.37
F13a1	2021.83	2015.41	1760.51	1411.61	1796.21	2561.22	1552.72	3636.37	3581.34	2491.92	2786.46	2145.97	2284.65	2200.59	1345.56	1795.37	2785.79	1214.09	2343.13	3490.38	1963.54	3528.48	2471.97	2542.85
Fadd	51.2339	78.8445	59.5898	64.8902	70.9152	69.0935	76.3072	66.1983	71.7372	92.0498	77.4016	90.1345	99.4047	69.782	49.3373	84.6265	68.3509	64.5424	87.9186	2.95044	77.1389	70.7005	63.3132	66.7621
Fas	326.521	463.322	374.266	464.215	281.795	542.026	237.495	412.606	437.781	452.578	475.915	413.276	377.738	382.327	396.492	291.372	333.943	376.788	435.504	634.346	448.808	497.522	313.813	420.209
Fcer1a	153.702	116.052	168.315	238.596	76.5138	65.5197	79.7367	122.421	80.0145	62.4623	56.4822	52.7382	69.5833	43.2452	174.923	196.033	87.8798	177.928	98.1417	123.919	106.943	65.4634	55.9725	72.6529
Fcer1g	6020.37	7162.45	7487.41	6516.97	7049.53	8362.69	6201.46	6698.72	7198.55	8412.69	7710.87	7614.44	8472.59	7792.98	6582.49	6321.28	6228.72	6658.33	8068.07	7916.04	6923.22	7127.65	7042.44	7447.9
Fcgr1	4238.65	5531.52	5375.63	4701.05	5029.38	4480.35	4577.57	4023.59	4126.73	6349.24	5013.32	5608.47	5508.68	6184.06	4583.88	4283.81	4361.77	5739.04	5806.72	5166.23	4119.92	4789.3	4411.74	4280.63
Fcgr2b	19442.9	18118.3	19870.6	14917.8	18711.4	17249.5	16503.8	21407.4	20438.7	23723.6	22727.8	23319.9	23908.5	18352.7	17037.5	17924.7	21599.9	15886.1	25377.8	26250.1	15182.3	21470.7	18834.3	16855.5
Fcgr3	2167.12	2656.8	2685.72	2239.21	2181.58	1908.41	2094.59	2754.94	2714.98	2764.78	2807.38	2693.49	3038.47	2368.66	2088.31	2279.56	2572.92	2185.72	2993.32	3449.07	1856.59	2848.97	2299.46	2022.5
Fcgr4	1993.53	2903.07	3928.75	4474.43	2443.78	1686.83	2173.47	2198.15	1916.67	5242.45	2203.85	3239.09	2307.85	3807.54	3121.71	2970.5	1871.84	5006.4	2827.71	3269.09	1544.53	2375.01	2830.74	2034.28
Flt3	71.8804	98.3342	47.0446	90.8463	71.8483	57.1808	0.857384	61.6642	69.8977	63.5582	83.6774	86.2989	74.5535	69.782	72.6604	98.5523	72.2567	71.5199	2.04462	73.7611	66.62	66.7727	69.7363	1.96359
Flt3l	100.938	155.031	143.225	170.711	125.968	95.3014	105.458	123.328	114.963	123.829	102.505	101.641	119.286	127.77	119.307	115.692	124.985	170.95	134.945	2.95044	117.462	128.308	106.44	115.852
Fn1	23736.6	21350	16319.2	16027.9	20018.6	30670.4	24785.3	27884	25816.2	20097.5	31633.2	28289.8	26663.6	21909.6	21250.9	20121.8	31831	14408.7	20697.7	24111	29698.5	27420	17869	32371.8
Fos	23459.8	27406.9	24412	25026.7	21276.4	30432.1	21925	26141.1	24081.6	26161.9	38052.3	29797.1	24579.5	26653.8	24188.7	21761.9	26071	23566.7	25005.7	29197.6	29963.2	29427.1	27508.2	28890.3
Foxp3	85.6448	170.092	121.271	213.639	177.288	90.5363	54.0152	116.981	113.124	82.1873	92.0451	68.0803	114.315	168.066	86.116	83.5552	36.1283	123.852	118.588	73.7611	117.462	183.297	158.742	107.998
Fpr2	1468.96	2096.02	1755.29	2084.47	1272.74	2343.22	967.129	2027.66	2098.77	2597.12	2581.45	2108.57	2282.99	1815.31	1424.5	1309.03	1513.48	1883.94	1915.81	3714.61	1690.04	2191.71	1788.37	1963.59
Fyn	1228.85	1343.9	1374.75	1538.4	1190.63	1147.19	966.272	1132.63	1171.71	1357.73	1111.86	1207.23	1124.93	1399.57	1242.4	1310.1	1159.04	1294.34	1208.37	1242.14	1113.25	1229.4	1224.97	1168.34
Gbp2b	2012.65	2553.15	2848.81	4672.1	1831.67	1181.74	1786.79	1984.13	1538.67	3137.36	1842.99	1982.96	1663.37	3037.97	2683.05	2928.72	1541.8	3727.76	1742.02	2274.79	1255.26	1918.08	2493.07	1773.12
Gbp5	483.281	633.414	666.988	1112.12	497.34	466.977	412.402	467.922	394.554	901.868	473.823	563.82	465.545	859.989	651.252	552.75	407.176	914.06	464.128	501.576	424.264	480.501	632.214	610.677
Gpi1	8903.23	9037	9838.59	9026.73	9653.8	8868.98	8183.73	10351.4	9629.33	9152.38	8809.13	9095.91	9614.09	8890.82	9489.8	9914.15	10123.7	8538.78	8945.21	11430	7861.16	9128.21	8923.49	8305.99
Gpr183	2144.94	2554.92	2095.05	1925.74	3172.52	3035.35	1431.83	2433.92	2966.98	2087.56	2826.2	2972.52	3542.12	2170.12	2360.12	2022.47	2207.74	1372.83	3136.45	2602.29	2794.53	2695.78	2315.06	2503.58
Gtf3c1	523.809	485.47	444.31	429.274	523.466	393.118	488.709	454.32	458.934	443.811	441.398	410.399	407.559	501.251	505.034	493.833	539.972	481.451	427.325	427.814	431.277	475.264	463.379	357.374
Gzma	317.344	550.14	497.627	1132.08	416.16	352.615	179.193	485.152	338.452	276.149	200.826	163.009	213.72	658.506	451.212	529.183	265.592	900.105	163.57	262.59	276.999	473.955	276.192	314.175
Gzmb	148.349	256.909	252.995	510.137	185.686	110.788	65.1612	170.483	141.635	104.104	83.6774	100.682	81.1805	267.334	283.465	200.318	159.16	362.833	87.9186	79.662	120.968	166.277	165.165	86.398
H2-Aa	8983.52	12732.1	15171.4	21298	14351	9122.72	8218.88	9209.72	9992.62	22139.1	13685.4	15328.6	13658.2	14839	15889.3	15400.9	7955.07	19067.9	15367.4	15118.1	7587.67	13019.4	10684.3	9474.33
H2-Ab1	2927.98	4232.8	5238.68	7063.05	4718.66	3065.13	2842.23	3209.26	3289.79	7561.23	4543.68	5016.85	4355.58	4697.02	4976.79	5084.01	2578.78	6773.46	5463.22	5139.67	2640.25	4328.44	3624.45	3353.81
H2-D1	17047.9	19932.6	22192.5	23038	18300.8	16658.7	15302.6	17342.1	16834.3	20458.1	15588	17474.6	17750.4	20418.6	19968.1	18390.7	17840.6	21164.7	18289.1	18328.2	14849.2	18066.6	18722.3	16162.3
H2-DMb1	64.9982	95.6765	100.362	122.792	106.373	55.9895	71.1629	73.4529	66.2189	153.416	70.0798	73.8335	97.7479	110.079	98.6746	106.051	64.4452	137.807	75.6509	100.315	56.101	83.7931	61.478	58.9078
H2-DMb2	432.812	602.408	524.809	402.319	537.463	426.474	602.741	443.438	581.255	748.452	795.981	804.498	743.878	684.06	588.459	604.169	683.509	472.729	752.42	578.287	410.239	590.48	370.703	410.391
H2-Dma	1724.37	2184.61	2429.59	2490.79	2181.58	1979.89	2183.76	1828.16	1864.25	3094.63	2255.1	2423.08	2513.28	2573.09	2041.67	2432.74	1910.9	2421.21	2770.46	2537.38	1570.83	1961.28	2006.75	1975.37
H2-Ea-ps	5834.55	8638.35	10755.4	14783	9528.77	6603.19	5869.65	6187.27	6570.39	16095.6	9219.15	10445	9155.17	10000.4	10818.3	10941.5	5076.52	14145.2	10233.3	9916.44	5478.62	8646.4	7058.04	7269.22
H2-Eb1	2732.99	4125.61	5125.77	7226.77	4398.61	3414.17	2441.83	2843.81	3092.98	7498.77	4291.6	5185.61	4012.64	4718.64	5219.89	5388.24	2538.75	6783.93	4776.23	4534.83	2736.68	3808.66	3344.59	3342.03
H2-K1	6413.42	7026.91	8264.17	8915.92	6309.59	5257.06	5254.05	6264.35	5514.56	7762.86	5290.5	5925.86	5934.46	7501.07	7475.95	6896.52	6186.74	7704.96	6221.78	5959.9	5113.96	6291.03	7173.66	5403.8
H2-M3	761.627	807.049	963.891	858.548	666.23	721.908	670.474	771.709	620.802	936.935	708.12	769.019	707.43	823.624	853.984	737	754.79	880.916	783.089	696.305	673.212	771.159	772.604	752.056
H2-Ob	45.1164	131.112	59.5898	54.9071	73.7145	77.4323	56.5874	75.2665	88.2919	81.0915	108.781	105.476	122.599	67.8163	61.8959	66.4157	45.8928	92.4526	89.9632	141.621	103.436	79.8653	46.7967	68.7257
H2-Q2	78.7626	96.5624	114.998	117.801	108.239	133.422	108.888	117.887	110.365	77.804	121.332	107.394	91.121	87.4732	106.748	101.766	89.8327	125.596	118.588	165.225	115.708	82.4839	97.2637	143.342
H2-T23	4335.77	5791.09	6179.57	7464.37	4979.93	4769.83	3964.54	3901.16	3972.22	6203.5	3734.1	4601.65	4208.13	6251.88	5402.88	5149.36	4041.49	7111.87	4757.83	4803.32	3913.05	4480.31	4694.35	4732.26
H60a	383.107	529.764	469.401	494.164	519.734	593.251	319.804	547.723	549.985	644.348	679.878	586.833	609.682	549.41	430.58	368.5	455.998	420.398	578.627	610.742	583.801	542.037	527.61	626.386
Havcr2	77.2332	69.0997	90.9529	81.8615	79.3131	91.7275	93.4549	77.0802	89.2116	116.158	93.0911	96.8466	132.54	74.6962	69.0722	74.9855	66.398	97.6858	112.454	129.82	82.3984	77.2468	82.5824	92.2888
Hck	1228.08	1451.98	1476.15	1238.9	1374.45	1803.58	1261.21	1199.73	1293.11	1851.95	1520.84	1556.26	1568.94	1711.13	1326.72	1294.03	1265.47	1531.57	1568.22	1454.57	1356.94	1414.01	1255.25	1443.24
Hcst	118.526	177.179	175.633	219.628	153.961	184.646	119.176	166.856	165.547	136.979	154.803	147.667	180.585	157.255	156.085	130.689	109.361	158.739	110.409	203.581	184.082	191.153	141.308	210.104
Herc6	874.035	951.45	918.938	1123.1	802.462	684.978	715.058	647.474	702.656	1102.41	891.164	920.522	816.775	1061.47	967.908	774.493	809.47	1112.92	809.669	876.282	706.522	797.344	817.566	750.092
Hif1a	8523.95	9090.16	8273.58	9815.39	7642.05	9345.49	6046.27	9263.23	8786.88	9734.26	9635.45	9375.9	8953.05	8308.97	8283.28	7747.07	8050.76	8005	9388.89	12754.8	8229.32	9644.07	8323.39	8292.25
Hmgb1	1334.38	1212.79	1226.3	1215.94	1118.78	1110.26	1288.65	1254.14	1179.06	1254.73	1176.71	1166.95	1279.01	1207.92	1239.71	1324.03	1201.02	1194.91	1324.91	1141.82	1186.89	1280.46	1280.03	916.997
Hsd11b1	118.526	227.675	155.77	253.571	117.57	222.767	60.0169	204.036	178.423	151.225	162.125	136.161	135.853	205.415	130.968	96.4099	126.937	120.363	96.0971	336.351	205.119	236.977	137.637	182.614
Icam1	1465.9	1486.53	1537.84	1615.27	1496.68	1673.73	851.382	1558.83	1826.54	2205.91	2034.41	1810.36	2152.11	1745.53	1452.31	1271.54	1612.11	1355.39	2108	1861.73	1186.89	1491.26	1488.32	1757.41
Icam2	233.994	197.554	241.496	260.559	218.344	179.881	125.178	155.974	159.109	258.616	216.515	220.542	154.077	200.5	181.202	204.603	238.252	251.192	282.157	206.531	191.094	197.699	178.929	161.015
Icos	379.284	599.75	622.034	1054.22	698.888	287.095	146.613	503.288	429.503	383.541	328.434	275.198	225.317	709.614	627.032	447.77	241.181	680.312	425.281	271.441	308.556	684.747	671.67	265.085
Icosl	491.693	535.08	469.401	390.34	435.755	562.278	558.157	450.692	536.189	596.132	512.524	628.065	737.251	637.866	408.154	482.049	554.619	415.164	525.467	475.022	548.738	513.233	437.687	453.59
Ifi27	1082.03	1156.98	1221.07	1307.79	1257.81	1398.55	988.564	1219.68	1159.75	990.631	1004.13	1026.96	989.077	1023.14	1136.55	1104.43	1077.02	1139.09	1081.6	1310	1302.6	998.971	1347.01	1335.24
Ifi35	1046.09	1190.64	1168.8	1246.89	1044.13	962.544	964.557	852.416	950.977	1194.46	1036.55	1037.51	1156.41	1287.53	1127.58	972.669	1004.76	1235.03	1138.85	1082.81	890.604	950.528	950.615	934.67
Ifi44	5266.39	5892.08	5677.76	5617.5	5616.3	4030.06	4565.57	2997.06	3904.16	5899.95	4640.96	4954.52	5253.54	6285.29	5417.24	4733.73	5297.2	6670.54	5076.79	4260.44	3874.48	4221.08	4218.13	3781.88
Ifi44l	1594.37	1779.76	1629.83	1773	1725.29	1589.15	1476.42	920.428	1206.66	2059.07	1519.79	1675.16	1671.66	2125.89	1588.66	1482.57	1742.95	1927.55	1609.11	1242.14	1390.25	1305.34	1281.86	1531.6
Ifih1	1589.02	1921.5	1624.61	1718.09	1536.81	1369.96	1100.88	1174.34	1421.87	2175.22	1708.06	1725.98	1668.34	1896.89	1634.41	1355.09	1592.58	1883.94	1533.46	1487.02	1323.63	1520.06	1584.66	1427.53
Ifit1	523.809	873.491	687.897	817.617	404.963	481.272	365.246	537.748	672.306	818.585	757.28	800.662	603.055	789.224	793.882	521.685	565.36	851.262	568.404	545.832	496.144	627.139	622.121	591.041
Ifit2	945.151	1514.88	1166.71	1519.43	733.413	1091.2	860.814	632.964	859.006	1265.68	1019.82	1643.52	939.374	1541.1	1379.65	895.541	1049.67	1510.64	922.123	858.579	902.876	934.817	1039.62	1072.12
Ifit3	1031.56	1817.85	1370.57	1524.42	908.835	1703.51	1034.01	686.467	1102.73	1462.93	1458.08	1898.58	1182.92	1791.73	1566.23	967.313	1243.99	1794.98	1106.14	1017.9	1237.73	1218.93	1188.27	1380.4
Ifitm1	1247.97	2207.65	1350.7	2221.24	1386.58	2160.96	962.842	1971.44	1923.11	2902.85	2970.55	2800.88	2004.66	1577.47	2002.2	1444.01	1241.06	1679.85	1774.73	4590.89	2051.19	2157.67	1679.18	1969.48
Ifitm2	10191	12382.1	10680.2	10619	11420.2	14609.7	9239.17	11204.7	12240.4	13534.6	13300.5	13968	11832.5	11428.5	11404.1	10772.2	10676.4	10738.5	11797.5	14752.2	12228.3	13025.9	11495.5	12987.2
Ifnar1	3012.86	3090	3026.54	3030.87	3268.63	4020.53	2210.34	3151.22	3229.09	3756.51	3541.64	3654.28	3704.48	3331.84	2929.74	2988.71	3017.21	2714.27	3600.57	3637.9	3259.12	3140.93	3247.32	3255.63
Ifnar2	2433.99	2501.76	2687.81	2294.12	2504.43	2255.07	2302.93	2454.78	2431.71	2822.86	2723.7	2751.98	2630.91	2639.92	2455.2	2527.01	2504.57	2344.46	3048.53	2826.53	2180.93	2553.07	2410.49	2165.84
Ifngr1	2507.4	3068.74	2907.36	3477.12	3056.82	2781.61	1983.99	2884.61	2836.38	3193.25	3042.72	3071.28	2902.62	2988.83	2964.72	2774.46	2801.41	2991.63	2876.78	3263.19	2666.55	3000.84	2783.03	2613.54
Igf1r	523.809	642.273	436.992	592.997	348.978	918.467	366.96	743.597	692.54	650.923	912.083	634.777	432.41	554.325	582.18	493.833	684.486	552.971	394.611	823.174	743.339	700.458	578.077	793.291
Igf2r	873.271	802.62	783.031	888.497	905.102	1067.38	711.629	910.453	889.357	597.228	784.475	768.061	704.117	772.516	878.204	855.906	912.973	872.194	660.412	891.034	797.687	768.54	927.676	913.07
Ikbkb	1308.38	1303.15	1218.98	1299.8	1464.03	1286.57	1158.33	1323.06	1302.31	1405.95	1334.65	1462.29	1378.41	1472.3	1221.77	1286.54	1362.14	1287.36	1324.91	1428.02	1185.13	1255.59	1408.49	1266.52
Ikbke	330.344	340.183	311.54	371.372	338.714	476.507	207.487	350.942	356.846	543.532	378.64	395.057	492.053	343.996	283.465	268.876	252.898	326.201	415.058	460.269	361.15	392.78	337.67	492.862
Ikbkg	178.936	186.038	169.361	186.684	181.954	223.958	174.049	179.552	181.182	162.183	185.136	186.981	185.555	180.843	152.497	198.176	191.383	158.739	177.882	191.779	194.6	174.133	158.742	237.595
Ikzf1	346.402	395.109	325.13	388.343	356.442	380.014	309.516	346.407	295.226	461.345	349.353	390.263	390.992	447.194	321.141	322.438	320.273	387.254	374.165	342.252	348.878	350.884	316.566	416.281
Ikzf2	263.816	403.082	371.13	593.995	393.766	210.854	141.468	332.805	284.19	284.916	216.515	202.323	164.018	476.68	359.714	362.073	235.322	308.757	333.273	159.324	245.442	365.286	366.115	239.558
Il10	147.584	95.6765	119.18	102.826	206.214	245.401	59.1595	97.0304	117.723	192.866	155.849	196.57	270.049	131.701	107.645	73.9142	109.361	85.475	280.113	203.581	112.202	123.071	113.78	157.087
Il10ra	1127.15	1322.64	1379.97	1301.8	1288.6	1542.69	1217.49	1271.37	1501.88	1754.42	1544.89	1638.72	1660.06	1529.31	1250.48	1174.06	1223.48	1461.8	1643.87	1779.12	1330.65	1326.29	1147.9	1460.91
Il13ra1	1595.13	1891.38	1644.47	1982.65	1465.89	2063.27	1253.5	2030.38	1785.15	1884.83	2239.42	1869.81	1913.54	1922.44	1664.91	1688.24	1688.27	1650.19	1607.07	2251.19	1670.76	1978.3	1794.79	1747.6
Il15	157.525	243.621	178.769	209.645	139.031	304.964	98.5992	226.706	272.233	241.083	281.365	227.254	197.153	253.574	170.438	140.33	177.712	251.192	143.123	227.184	271.739	235.668	189.94	259.194
Il16	122.35	195.783	154.724	219.628	136.232	178.69	147.47	153.254	159.109	177.525	156.895	200.405	130.883	188.706	150.703	171.395	160.136	190.138	147.213	206.531	163.044	189.844	137.637	157.087
Il17ra	1660.13	1971.11	1798.15	1690.14	1960.43	1796.43	1854.52	2131.95	2150.28	2122.62	2573.08	2386.65	2596.12	2169.14	1725.91	1703.24	1873.79	1866.5	2420.83	2015.15	1779.45	2299.07	2005.83	1704.4
Il18	403.754	507.617	489.264	472.201	336.847	450.299	317.232	396.283	387.197	520.519	502.064	508.205	440.694	538.599	411.742	374.927	387.647	451.797	472.307	522.229	369.916	481.811	420.253	392.718
Il18r1	207.23	340.183	346.039	607.971	378.837	160.821	115.747	360.01	281.43	254.233	200.826	163.009	124.256	452.109	351.64	341.719	195.288	380.277	163.57	206.531	192.847	380.997	335.835	200.286
Il18rap	338.756	582.032	434.901	728.767	330.316	547.983	247.784	591.25	554.583	473.399	596.201	388.345	395.962	488.474	497.858	387.782	398.388	490.173	255.577	536.981	534.713	633.686	545.044	557.66
Il1a	1110.32	1303.15	911.62	1005.3	1052.53	3532.11	314.66	1709.37	2294.67	1871.68	2998.79	1742.28	3840.33	1804.5	1411.05	610.596	1488.1	457.03	1224.73	2307.25	1335.91	1480.78	974.472	2711.72
Il1b	27244.2	46596.2	29888	37129.2	32245	67621.1	14386	43301.8	56686.2	51996.1	68517.1	48490.4	61317.8	53189.6	42185.2	21114.8	34152	22286.3	28152.4	57831.7	47922.6	57166.6	32593.4	59043.2
Il1r1	265.346	149.716	169.361	238.596	139.031	108.405	138.039	175.017	126.92	151.225	164.217	151.503	106.032	153.324	191.07	189.606	218.723	137.807	108.365	109.166	196.354	202.937	165.165	192.432
Il1r2	1459.78	2642.62	1622.52	2001.61	1656.24	3340.31	796.51	2333.26	3250.25	2688.07	3972.58	3041.56	2302.88	2228.11	2141.24	1146.21	1199.07	1486.22	1952.61	4186.68	3062.77	3359.58	2678.42	2725.47
Il1rap	826.625	1107.37	877.12	1072.19	790.332	1331.84	495.568	1142.6	1175.39	1293.08	1448.66	1128.6	1161.38	1029.04	912.291	689.866	881.727	842.54	891.454	2012.2	969.496	1136.44	1059.81	1134.96
Il1rl1	3483.91	2481.39	2671.09	3975.27	932.162	675.448	1942.83	2543.65	1371.28	1443.21	1396.37	1120.93	1055.35	1391.71	3385.44	3178.31	2938.11	2623.56	731.974	997.25	2889.2	1804.17	1463.54	1343.1
Il1rn	11843.4	15955.8	14467.8	16182.6	12857.1	23040.3	6607	18040.4	21827.4	20726.5	24453.7	17792.9	30525.5	16912.8	15260.5	10675.8	17318.2	10516.9	18465	22184.4	11697.1	16062.1	14217.9	18893.7
Il21r	247.758	442.061	344.994	400.323	344.312	381.205	284.652	330.085	341.211	501.89	326.342	406.564	336.319	418.692	307.685	323.509	304.65	401.209	302.604	357.004	392.707	403.254	378.044	375.046
Il2ra	705.04	1193.3	958.664	1603.29	1426.7	948.248	745.924	867.832	1174.47	1004.88	952.876	726.829	1128.24	1579.43	1054.02	1023.02	1064.32	837.307	918.034	705.156	788.921	1389.13	828.577	926.815
Il2rb	803.684	1436.92	1435.38	2864.15	1464.96	899.406	408.115	1296.76	995.123	781.327	535.535	531.218	465.545	1688.53	1387.72	1378.66	833.881	2079.31	480.485	557.634	888.851	1284.39	1230.48	755.983
Il2rg	776.92	918.672	931.483	1121.1	869.645	906.554	739.923	851.509	898.554	1115.56	875.474	914.769	922.807	1000.54	857.572	843.051	795.8	886.149	1095.92	1056.26	731.067	865.426	954.286	903.252
Il3ra	185.819	234.762	234.178	187.682	229.541	245.401	157.759	192.247	205.095	201.633	187.228	213.83	193.839	226.054	209.908	160.683	192.359	200.605	226.953	244.887	254.208	172.823	198.198	202.25
Il4ra	1530.14	1971.11	1639.24	1611.27	1703.83	2697.03	1610.17	2106.56	2065.66	2509.45	2000.93	2372.26	1877.09	2085.6	1607.5	1615.4	1819.11	1576.93	1864.69	2386.91	2391.31	2339.66	1789.29	2446.64
Il6	311.227	295.003	221.632	313.47	170.756	319.26	85.7384	346.407	285.109	254.233	397.467	373.003	508.621	221.14	238.613	252.808	323.202	163.973	368.031	475.022	170.056	244.833	162.412	270.976
Il6ra	1052.21	1135.72	1159.39	1042.24	1165.44	1359.24	911.399	1098.17	1086.17	1461.84	1303.27	1289.69	1257.47	1245.26	1077.35	1044.44	1160.99	1109.43	1271.75	1339.5	1057.15	1064.43	1141.47	1227.24
Il6st	357.108	318.922	329.312	397.328	263.133	262.079	273.506	333.712	279.591	305.737	320.066	275.198	308.155	279.128	318.45	346.004	393.506	308.757	253.533	283.243	324.334	320.771	263.346	306.32
Il7r	1196.73	1460.84	1621.47	1821.92	1423.9	1728.53	726.204	1548.86	1434.74	1994.41	1688.19	1792.14	1908.57	1469.35	1668.5	1469.72	1306.48	1416.44	1752.24	2156.78	1032.61	1234.64	1210.29	1724.03
Ilf3	675.982	597.092	616.807	585.01	567.322	599.207	435.551	615.735	640.116	681.607	680.924	536.012	661.041	594.621	634.209	583.815	611.253	551.227	611.341	604.841	575.036	580.006	627.626	555.696
Inpp5d	686.687	760.097	671.17	613.961	806.194	1155.53	713.344	761.734	787.269	959.948	905.807	913.81	846.597	902.252	684.443	670.584	675.698	697.755	826.026	826.125	1053.65	815.674	843.258	842.381
Irak1	589.572	539.509	548.854	613.961	644.769	600.399	584.736	580.368	585.853	639.965	651.637	611.764	642.817	648.678	591.151	520.613	593.677	566.926	623.609	534.03	575.036	665.108	651.483	573.369
Irak2	1959.89	2548.72	2188.1	2334.05	2209.57	3835.88	1080.3	2408.53	2847.41	3058.46	3110.71	2833.48	2844.63	2635.99	1897.24	1737.52	1757.6	1730.43	2484.21	3053.71	2954.07	2761.25	2542.62	3766.17
Irak3	285.992	355.243	288.54	297.497	316.319	458.638	204.057	379.96	380.759	449.291	453.95	411.358	440.694	326.305	308.582	236.74	306.603	301.779	323.05	539.931	327.84	438.605	367.95	369.155
Irak4	442.753	517.362	491.355	485.179	478.678	422.9	481.85	496.034	503.08	593.94	518.8	562.861	526.845	497.32	487.094	503.474	461.857	502.384	564.315	593.039	403.226	504.068	532.198	402.536
Irf1	3038.86	3567.49	3585.84	5104.36	2626.66	2400.4	2367.24	3367.04	2762.8	4870.97	3365.92	3537.3	2809.84	4379.56	3903.93	3492.18	2830.7	4153.39	2905.4	3797.22	2322.93	3010.01	3340	3236
Irf2	1236.5	1373.14	1360.11	1444.56	1269.94	1076.91	1126.6	1213.33	1142.28	1642.65	1284.45	1401.88	1287.29	1432.01	1312.37	1287.61	1310.38	1474.01	1269.71	1357.2	1162.34	1315.81	1228.64	1111.39
Irf3	373.166	400.424	428.629	453.233	426.425	441.96	397.826	400.817	385.357	424.086	389.1	370.127	369.454	421.64	351.64	377.07	399.365	470.985	451.861	424.864	466.34	405.873	395.478	369.155
Irf4	76.4685	154.146	96.1801	136.769	124.102	98.8752	0.857384	103.378	110.365	97.5289	116.102	95.8877	86.1507	92.3874	138.144	95.3387	65.4216	81.9863	139.034	103.266	85.9047	113.906	134.885	64.7985
Irf5	1979.77	2446.84	2216.32	2154.36	2539.89	2781.61	1997.71	2052.15	2316.74	2667.25	2495.68	2698.28	2564.64	2657.61	2136.75	2204.57	1999.75	2271.19	2551.68	2490.18	2305.4	2296.46	2329.74	2493.76
Irf7	2323.11	2994.32	2751.59	2583.63	2460.57	2199.08	1995.99	1585.13	2073.02	3060.65	2289.62	2345.41	2420.5	2865.98	2589.76	1976.4	2371.78	3096.29	2523.06	2103.67	2107.3	2127.56	2156.32	2242.42
Irf8	1252.55	1710.66	1567.11	2102.44	1463.09	1429.52	1238.92	1616.87	1522.12	1839.9	1400.55	1555.3	1670	2037.44	1463.97	1464.36	1473.45	1637.98	1439.41	1472.27	1523.49	1577.67	1437.85	1425.57
Irgm2	149.114	230.332	180.86	289.51	166.091	145.335	170.619	165.042	158.19	249.849	170.493	214.788	160.704	258.488	206.32	201.39	168.924	240.726	194.239	200.63	149.018	137.473	171.588	184.578
Isg15	1685.37	3127.2	2135.82	2919.06	1503.22	2849.51	1480.7	1695.76	2240.41	2471.1	2703.82	2451.85	1885.38	2769.66	2498.26	1741.81	1785.91	2724.74	1956.7	2257.09	2287.87	2255.87	2252.66	2362.2
Isg20	1466.67	2116.4	1578.61	2192.29	1003.08	1707.09	971.416	1304.92	1572.7	1598.82	1852.41	1564.89	1298.89	1852.66	1833.55	1326.17	1508.6	1779.28	1128.63	1569.64	1556.8	1679.79	1522.27	1590.51
Itch	2006.53	1951.62	1858.78	2050.53	2016.42	1996.56	1629.89	1927	1912.07	2120.43	1842.99	1978.16	1920.17	1975.52	1909.8	1900.35	1939.21	2013.02	1778.82	2100.72	1986.33	1929.86	1891.14	1961.63
Itga1	202.642	219.702	223.723	325.449	190.351	153.673	108.888	222.172	171.985	238.891	210.239	225.336	140.823	157.255	209.011	269.948	199.194	237.237	194.239	230.135	198.107	179.37	221.137	215.995
Itga2	135.349	128.455	126.498	171.71	238.872	167.969	93.4549	136.024	125.08	75.6123	120.286	86.2989	86.1507	146.444	177.614	161.754	151.348	122.107	89.9632	132.77	108.696	98.1951	198.198	111.925
Itga4	781.508	830.968	695.215	889.495	776.335	745.733	510.144	697.349	700.817	931.456	688.246	815.046	778.67	921.909	685.34	740.214	636.64	786.719	762.643	790.719	694.25	703.077	811.143	706.893
Itga5	3965.66	2909.27	3193.81	2830.21	3569.09	3901.4	2404.11	2933.58	3301.75	3735.69	3846.02	3540.17	3735.96	3063.53	3491.29	3258.65	3758.32	3192.23	3559.68	3000.6	3201.27	3172.36	3056.47	3410.76
Itga6	901.564	996.63	1010.94	737.752	1102.92	1086.44	895.966	1007.48	914.189	1281.03	1059.56	1274.35	1176.29	957.291	954.452	1060.51	966.677	959.414	1081.6	967.746	1278.05	924.343	968.967	915.034
Itgae	104.762	216.158	142.179	244.586	193.151	102.449	94.3123	161.415	136.117	153.416	147.481	129.448	256.795	136.615	121.101	171.395	63.4687	156.995	188.105	191.779	138.499	170.205	133.049	115.852
Itgal	951.268	1436.03	1320.38	1823.91	1008.68	1060.23	750.211	1304.92	1254.48	1585.67	1170.44	1325.17	1133.21	1481.15	1323.14	1255.47	992.065	1559.48	1149.08	1236.24	1058.91	1267.37	1239.65	1070.16
Itgam	4971.98	5943.46	5461.35	4617.19	5558.45	6924.83	4976.26	6445.72	6247.57	7157.96	7333.27	6791.73	7359.26	5889.21	4652.06	5106.51	5281.57	4634.84	6597.98	7293.5	6278.06	6797.72	6272.59	6530.91
Itgax	195.759	236.534	287.495	221.625	244.471	275.183	229.779	224.893	277.752	392.307	325.296	333.689	313.125	329.253	210.805	216.387	182.595	249.448	357.808	333.4	292.777	264.472	223.89	292.575
Itgb1	9388.81	7869.39	8765.98	8234.07	7772.68	7983.87	8112.57	8846.99	7980.3	8392.97	8209.79	7847.45	7672.38	8002.32	8947.99	8491.57	9294.75	8109.66	8164.16	7800.98	8380.09	8829.7	8074.72	7915.24
Itgb2	3855.54	4755.48	4411.74	4572.26	4958.47	5775.26	3445.83	4631.16	4691.43	5108.76	4672.33	4779.04	5142.54	5173.7	3981.97	4147.77	4427.19	4209.21	4780.32	5620.6	3998.95	4753.95	4658.57	4765.64
Itgb3	386.931	376.505	350.221	517.125	738.078	838.652	273.506	477.897	525.153	219.166	343.077	292.458	240.228	396.087	580.386	435.987	397.412	415.164	224.908	489.774	582.048	312.915	733.148	430.027
Itk	90.2329	150.602	122.316	205.652	106.373	60.7546	0.857384	99.7508	81.8539	72.3248	71.1257	72.8747	64.613	109.096	128.277	141.401	58.5865	129.085	2.04462	85.5629	52.5947	133.545	118.368	1.96359
Jak1	2549.46	3020.01	2742.18	3282.45	2457.77	2629.13	1758.49	2885.52	2807.87	2897.38	2784.36	2736.64	2614.34	2859.1	2805.05	2549.51	2712.56	2632.28	2535.33	2864.88	2505.26	2892.17	2722.47	2644.96
Jak2	1716.72	1786.85	1735.42	2020.58	1833.53	1698.75	1020.29	1619.59	1734.57	1841	1902.61	1744.2	1969.87	1918.51	1549.19	1628.26	1700.96	1601.35	2020.08	1832.23	1316.62	1908.91	1619.53	1523.75
Jak3	437.4	559.885	509.127	584.012	553.325	712.378	479.278	553.164	507.678	719.961	581.558	640.53	510.277	552.359	512.211	491.69	488.221	498.895	592.939	728.76	641.656	586.552	529.445	730.456
Jun	4229.47	4805.97	4580.05	4743.97	3566.29	3073.47	5239.47	4866.03	4241.69	3790.48	5250.75	4349.47	3098.11	4189.87	5082.64	4212.04	4494.56	4568.55	3942.03	4520.08	4256.67	5640.33	5427.5	3512.87
Kdr	538.338	408.397	554.081	471.203	456.284	319.26	321.519	297.439	327.416	555.586	506.248	568.614	390.992	509.114	507.726	431.702	487.244	549.482	576.583	389.459	387.448	307.678	405.571	337.738
Kit	112.409	119.596	121.271	183.689	82.1124	57.1808	0.857384	96.1235	73.5766	99.7206	114.01	90.1345	72.8968	66.8335	106.748	131.76	83.974	172.694	89.9632	126.869	94.6705	49.7522	85.3352	94.2524
Klra17	127.702	239.191	157.861	218.63	113.838	202.515	84.881	226.706	266.715	179.716	259.4	172.598	122.599	193.62	228.746	119.977	125.961	183.161	139.034	292.094	180.575	219.957	216.549	198.323
Klra2	1874.24	2190.82	2539.36	2108.43	1867.12	2506.43	2102.31	1949.68	1979.21	3385.02	2597.14	2447.05	2604.4	2931.83	1974.39	1872.49	1778.1	2468.31	2809.31	2510.83	1960.03	2233.61	2208.62	2203.15
Klrc1	274.522	525.335	639.806	1290.82	445.086	177.499	175.764	583.996	381.678	368.199	224.883	258.897	172.301	554.325	658.429	569.89	282.192	976.858	251.488	265.54	215.638	453.007	523.939	239.558
Klrd1	337.991	657.333	701.487	1305.79	558.924	294.243	235.781	622.989	453.416	417.511	320.066	310.676	294.901	656.54	652.149	638.448	429.634	1036.17	316.916	312.747	285.765	594.408	532.198	288.648
Klrg1	47.4105	95.6765	107.68	172.708	86.7779	1.19127	0.857384	86.1484	71.7372	73.4206	51.2524	54.656	53.0158	138.581	73.5574	51.4186	30.2697	75.0087	81.7848	91.4638	1.75316	113.906	110.11	58.9078
Klrk1	295.169	483.698	559.308	729.765	409.629	212.046	306.086	347.314	287.868	580.79	298.101	349.031	311.468	581.844	470.05	473.48	289.027	702.989	337.362	371.756	247.195	369.214	346.846	290.612
Lag3	229.406	259.567	336.63	578.022	301.39	216.811	180.908	265.7	219.81	236.699	165.263	186.981	120.942	320.407	305.891	318.153	240.205	415.164	200.373	253.738	247.195	197.699	301.885	200.286
Lamp1	9777.27	10374.7	11404.7	9541.86	8660.99	10366.4	8665.58	10938.1	10020.2	11556.6	10785	11381.9	10864.9	9397.96	9354.35	9495.3	10944	9276.66	11490.8	12439.1	8804.36	11644.6	10455.8	9778.69
Lamp2	5848.31	7048.17	6725.29	5662.42	5757.2	6616.3	4880.23	6924.52	6810.43	8086.13	7680.53	7616.36	7334.41	6629.29	5922.27	5935.64	6194.55	6389.7	7242.04	8379.26	5906.39	7296.55	6531.35	5827.94
Lbp	141.467	94.7906	98.2709	102.826	41.9893	54.7983	93.4549	105.192	80.9342	78.8998	117.148	85.3401	53.0158	81.5761	122.895	85.6977	125.961	88.9638	100.186	79.662	63.1137	155.803	73.4066	66.7621
Lck	138.408	233.876	231.041	419.291	197.816	90.5363	99.4566	211.29	176.584	115.062	101.459	110.271	69.5833	265.368	200.04	238.882	122.055	291.313	89.9632	126.869	164.797	185.916	204.621	109.961
Lcn2	620.16	1247.34	642.943	1110.12	456.284	1976.31	289.796	1294.95	1499.12	951.181	1565.81	1018.33	957.598	859.989	992.128	484.192	594.653	568.671	601.118	3000.6	1095.72	1238.57	1237.82	1085.87
Lcp1	20277.2	22609.8	20683.9	19291.4	22418.5	26399.7	17756.4	23059.7	23611.6	23488	24455.8	23596	26648.7	23007.4	20569.2	20603.9	22211.1	19437.7	24083.6	25972.8	20815.2	22109.6	20980.5	21636.8
Lgals3	26855.7	31052.3	34247.4	32200.5	29652.8	32662.2	19285.1	34019.6	30890.2	28051.1	30371.7	29649.4	34394	25887.2	30222.2	29147.9	29936.7	28864.4	31119.1	40574.5	22577.2	27660.9	28823.1	30687
Lif	1438.37	991.315	779.895	961.374	1321.26	1685.64	755.355	1074.59	1205.74	709.002	952.876	756.554	1100.08	1053.61	1277.39	933.033	1116.07	851.262	789.223	616.643	1605.89	1242.5	810.225	1180.12
Lilra5	54.2927	63.7843	97.2255	93.8412	66.2498	66.7109	0.857384	74.3597	53.343	124.925	81.5854	111.23	51.3591	55.0393	73.5574	64.2733	59.563	123.852	83.8294	103.266	98.1768	81.1746	48.6319	76.5801
Litaf	2655.75	3345.13	2889.58	3163.65	2856.2	3218.8	1581.02	3471.33	3716.54	3618.43	4061.49	3488.4	3386.39	3158.86	3152.2	2591.28	2993.77	2515.41	3064.88	4717.76	2482.47	3846.63	3303.3	2650.85
Lrp1	8376.36	7729.42	7819.86	6911.31	8087.14	9944.7	7469.53	8837.02	8441.07	10786.3	10233.7	10497.8	9564.39	8337.47	7832.97	8340.53	9737.08	8332.94	9536.1	8945.75	8087.31	8243.15	9015.25	8606.42
Ltb	245.464	514.704	439.083	758.716	412.428	269.226	183.48	476.084	426.744	319.983	338.893	293.416	246.855	544.496	456.594	357.788	305.626	539.016	222.863	303.896	345.372	539.418	425.758	270.976
Ltbr	558.22	585.576	599.035	533.098	543.995	571.808	541.009	562.232	539.868	600.515	652.683	589.709	641.16	593.638	548.99	535.61	613.205	565.182	574.538	516.328	559.257	606.191	512.928	579.26
Ly86	3141.33	3318.56	3877.52	2730.38	3209.85	2742.3	3032.57	2986.18	2927.43	4762.48	3432.86	4051.26	3726.02	3780.02	3258.95	3782.48	3319.9	3258.52	4007.45	3151.07	3146.92	3171.05	2999.58	2454.49
Ly9	257.699	313.606	379.493	341.422	282.728	237.062	285.509	313.762	282.35	368.199	285.549	303.005	278.333	344.979	256.554	276.375	250.946	357.6	406.879	342.252	236.676	326.008	328.494	267.048
Ly96	720.334	802.62	872.939	853.556	817.391	813.635	636.179	824.305	794.627	897.485	788.659	865.866	849.91	801.019	713.148	743.427	832.905	784.975	840.338	1097.57	669.706	823.529	819.401	754.019
Lyn	3291.21	3619.76	3444.71	3125.71	3443.12	4466.06	2674.18	3292.68	3629.16	4581.67	4055.21	4061.8	3914.89	3921.55	3143.23	3167.6	3194.92	3364.93	4038.12	4183.73	3897.27	3422.43	3553.8	3734.75
Lyve1	329.579	567.858	265.541	250.576	260.334	421.708	564.159	892.317	809.342	315.599	408.973	414.235	376.081	406.898	257.451	578.459	645.428	204.093	282.157	672.701	198.107	816.983	540.456	606.75
Lyz2	60744.3	61465.1	82294.6	62071	52041.5	90852	53465.6	77822	71380.3	91069	82777.8	87594.4	91245.2	65589.2	51955.8	52519.8	72638.5	52609	88172.1	102227	71912.8	77875.2	71100.7	82021.2
Maf	255.405	407.511	294.813	321.456	370.439	400.266	288.081	367.264	303.503	397.786	380.732	482.315	318.095	366.601	263.73	292.443	331.014	279.102	318.961	469.121	426.017	421.584	372.538	431.99
Map2k1	2559.4	2632.88	2482.91	2456.84	2348.6	2626.74	2061.15	2755.84	2680.95	2453.56	2784.36	2571.71	2998.71	2620.26	2530.55	2337.4	2592.45	2199.67	2633.47	2873.73	2343.97	2524.27	2513.26	2313.11
Map2k2	1265.55	1281.89	1257.66	1229.92	1332.46	1349.71	1123.17	1228.75	1290.35	1171.44	1187.17	1210.1	1230.96	1292.44	1265.73	1221.19	1285.97	1235.03	1218.59	1174.28	1239.48	1190.12	1224.97	1347.02
Map2k4	887.8	976.255	921.029	996.314	928.43	1034.02	618.174	971.21	996.963	909.539	1047.01	949.288	914.523	985.793	917.674	811.986	911.02	865.217	965.06	1073.96	901.123	966.24	946.027	909.143
Map3k1	705.04	906.269	822.758	837.583	804.328	957.779	558.157	931.31	859.926	1024.6	913.129	969.425	876.418	769.568	792.985	811.986	760.648	781.486	871.008	1026.75	923.914	923.034	761.593	966.087
Map3k5	521.515	667.078	531.081	605.975	599.98	664.727	496.425	599.412	635.518	715.577	745.774	611.764	661.041	640.815	533.74	498.118	571.218	601.814	648.144	622.544	699.51	663.799	592.758	646.022
Map3k7	613.278	655.561	608.443	621.948	628.906	536.07	534.15	644.753	598.729	501.89	627.58	665.461	611.339	636.884	661.12	611.667	608.323	612.28	648.144	625.494	562.764	608.81	586.335	465.371
Map4k2	198.818	351.7	224.769	330.441	239.805	351.424	207.487	301.973	334.773	278.341	289.733	291.499	243.541	325.322	284.362	262.449	261.686	240.726	228.997	312.747	319.075	322.08	283.533	276.866
Mapk1	2153.35	2083.62	2022.92	2082.48	2120.93	2077.57	1725.06	2063.94	2024.28	2192.76	2064.74	2177.61	2254.83	2061.03	2080.24	2003.18	2098.37	1903.13	2152.98	2162.68	2082.75	2025.44	2091.17	1890.94
Mapk14	1773.31	1821.4	1929.87	1770.01	1897.92	1692.79	1670.18	1703.93	1758.48	2054.68	1723.75	1992.55	1865.49	1957.83	1814.72	1771.8	1911.87	1925.81	1784.95	1832.23	1630.44	1830.36	1792.04	1690.65
Mapk3	2062.36	2118.17	2141.05	1959.68	2144.25	2794.71	2115.17	2262.53	2404.11	2359.32	2377.48	2442.26	2331.04	2026.63	2178.02	2062.1	2283.9	1944.99	2424.92	2690.81	2705.12	2127.56	1950.78	2601.76
Mapk8	513.869	504.959	469.401	441.253	504.805	555.13	397.826	561.325	499.401	522.711	511.478	475.603	463.889	506.165	506.829	456.34	462.833	425.631	457.995	595.99	503.156	518.47	534.033	514.461
Mapkapk2	2932.57	3419.55	2974.26	3165.64	3121.2	4082.47	1944.55	3495.81	3888.52	3506.66	4066.72	3591.95	3681.29	3599.18	3268.82	2974.78	3193.94	2576.46	2958.56	3906.39	3201.27	3418.5	3515.26	3534.47
Mavs	281.404	292.345	292.722	287.514	270.598	289.478	308.658	282.93	284.19	296.97	255.216	310.676	251.825	282.076	322.038	262.449	322.226	294.802	312.827	262.59	275.246	261.854	264.264	322.029
Mcam	483.281	334.868	615.761	618.953	272.464	117.935	188.625	234.868	222.569	420.799	476.961	531.218	193.839	242.763	344.464	517.4	536.067	579.137	300.559	206.531	524.194	180.679	408.324	331.847
Mef2c	985.679	1164.95	1016.16	788.666	1129.05	963.735	916.544	1095.45	1090.77	1331.43	1226.92	1321.33	1254.16	1141.08	1016.35	1025.16	1060.42	769.275	1218.59	979.548	1253.51	1203.22	1051.55	1030.89
Mefv	912.27	1064.84	858.303	972.355	1081.46	1514.1	625.033	1138.07	1179.06	1201.03	1434.02	1229.28	1257.47	1344.53	1012.76	714.504	870.986	914.06	1198.15	1501.78	943.199	1196.67	1021.27	1215.46
Mertk	333.403	265.768	314.676	211.642	260.334	390.736	231.494	277.489	271.314	462.44	337.847	446.837	372.768	203.449	233.231	249.594	289.027	287.824	443.682	442.567	378.682	263.163	360.61	304.357
Mfge8	227.112	171.863	215.36	228.613	210.88	179.881	230.636	185.899	206.934	117.254	172.585	158.215	147.45	181.826	250.275	223.885	248.993	219.793	143.123	171.126	184.082	163.658	215.632	153.16
Mif	10216.2	9437.43	10291.3	10571.1	7620.59	10928.7	8539.55	10190.9	9118.9	8980.33	8732.78	8584.83	8644.89	8897.7	9784.03	9684.91	10094.5	8482.96	7712.3	9907.59	10317.3	9507.9	8844.58	11667.7
Mmp9	8144.66	8470.92	6167.02	8085.32	14424.7	13968.8	7226.89	8662	11923.1	2987.23	6580.18	5053.28	3563.66	10814.2	10243.3	8744.38	8429.62	7384	3590.35	6346.41	9649.38	8366.22	13106.7	9998.61
Mr1	186.583	206.413	235.223	188.681	175.422	146.526	194.626	208.57	185.781	203.824	197.688	183.146	185.555	177.895	211.702	192.82	225.558	209.327	192.194	209.482	166.55	196.39	203.703	137.451
Mrc1	4071.18	4001.58	3053.72	2705.42	3865.81	5491.74	4233.76	5671.29	5313.15	5212.87	5875.2	6060.1	5294.96	3827.2	3328.02	3165.46	5026.72	2496.22	5054.3	5933.34	5236.68	6894.6	4559.47	5278.13
Msln	1267.08	698.084	831.121	960.375	252.869	271.609	1120.6	1010.2	666.788	509.561	629.672	507.246	407.559	561.204	1051.33	1030.51	1388.5	811.141	329.184	265.54	799.44	968.858	456.956	681.366
Msr1	8675.35	8641.01	9239.56	7054.07	8318.54	11069.3	7929.95	10155.5	9615.54	11193.9	10678.3	10706.8	12579.7	9206.31	7248.99	7769.57	9625.76	8018.95	11791.3	11908	8432.69	8923.97	8604.17	10102.7
Mst1r	206.465	209.957	170.406	206.65	385.368	546.791	211.774	245.75	298.905	96.4331	185.136	143.832	125.913	286.991	290.642	178.894	184.548	177.928	122.677	188.828	359.397	153.184	347.764	457.517
Mx2	193.465	256.023	215.36	270.542	176.355	241.827	126.035	151.44	158.19	277.245	197.688	255.061	205.436	259.471	206.32	193.891	206.029	232.004	186.06	168.175	243.689	151.875	176.176	249.376
Myc	1530.14	1260.63	1362.2	1370.68	1137.44	1067.38	1588.73	1320.34	1233.33	1242.67	1277.13	1182.3	1176.29	1221.68	1858.67	1340.1	1376.78	1395.51	1059.11	1135.92	1267.53	1298.79	1266.26	1250.81
Myd88	898.505	1072.82	1042.3	1137.08	1003.08	988.752	870.245	1009.3	1000.64	1078.3	1124.41	1165.99	1212.74	1100.79	940.997	948.031	903.209	1139.09	1087.74	1339.5	923.914	964.93	885.467	1046.59
Ncam1	380.813	245.393	302.131	285.517	99.8412	101.258	351.528	295.625	194.978	139.17	218.607	167.803	142.48	183.792	344.464	253.879	373.977	268.636	104.276	73.7611	284.011	315.534	207.374	255.267
Ncf4	4641.64	5475.71	5021.23	4549.3	5253.33	6555.54	4743.05	4954.9	5571.59	5721.33	5877.29	5745.59	6070.31	5754.56	4406.27	4686.59	5138.04	4533.67	6274.94	5750.42	5732.82	5574.86	4902.64	5466.64
Ncr1	80.292	201.098	165.179	294.502	125.035	72.6673	72.8777	209.477	128.759	85.4748	55.4362	52.7382	1.65674	197.552	154.291	148.9	114.244	207.582	2.04462	2.95044	84.1516	171.514	153.236	121.743
Nfatc1	1576.78	1654.85	1182.39	1461.53	2491.36	2554.08	1298.08	1625.94	1823.78	947.893	1317.92	1258.05	1018.9	1791.73	1830.86	1472.93	1291.83	1695.55	1181.79	1301.15	1926.72	1280.46	2344.42	1839.89
Nfatc2	228.641	276.399	260.313	300.492	335.914	370.484	295.798	278.396	293.387	383.541	326.342	384.51	324.722	328.27	235.025	267.805	266.569	305.268	321.005	277.342	396.214	353.502	302.802	345.592
Nfatc3	412.165	431.43	445.356	449.24	433.889	294.243	402.971	453.413	400.073	399.978	437.214	409.441	429.097	463.903	452.109	424.204	429.634	388.999	470.262	424.864	357.644	426.821	443.192	274.903
Nfatc4	81.0566	64.6702	77.3622	97.8345	65.3167	57.1808	92.5975	96.1235	57.0218	67.9415	77.4016	72.8747	61.2996	73.7134	95.9835	53.561	89.8327	88.9638	2.04462	73.7611	115.708	79.8653	62.3956	70.6893
Nfkb1	1535.49	1422.75	1374.75	1623.25	1603.99	1825.02	909.685	1305.83	1457.74	1641.55	1537.57	1406.67	1612.01	1544.05	1567.13	1340.1	1493.96	1269.91	1476.21	1369.01	1605.89	1314.5	1277.27	1616.04
Nfkb2	2214.53	1951.62	1691.51	1976.66	1850.33	2711.32	1542.43	1991.39	2300.19	2361.51	2269.75	2141.17	2069.27	1911.63	2134.96	1851.07	2110.09	1845.56	1921.94	2227.59	2200.21	2220.52	1898.48	2513.4
Nfkbia	4372.47	5411.04	4219.38	4492.4	4517.11	8466.33	2521.57	5846.31	6699.15	5516.41	7682.63	5752.3	6530.89	5127.5	3894.96	3455.76	4285.6	3258.52	5348.72	7275.8	6528.76	6277.94	5369.69	7923.09
Nlrc5	679.805	763.64	724.487	1041.24	685.825	575.382	497.283	640.219	506.759	959.948	623.396	647.242	571.577	879.646	704.178	727.359	624.923	877.427	529.556	681.553	610.099	620.593	768.934	661.73
Nlrp3	3850.19	5395.09	3912.02	4247.81	4098.15	10563	2093.73	5765.6	7355.82	7827.52	9821.63	6668.99	8383.13	5874.46	4188.29	2858.02	4586.35	2443.89	5246.49	9296.85	6968.8	6123.45	5027.43	10067.3
Nod1	144.526	193.125	200.724	310.475	138.098	204.898	107.173	173.204	176.584	277.245	179.906	189.858	152.421	196.569	183.894	152.113	130.843	270.38	141.079	224.234	231.417	189.844	162.412	241.522
Nod2	250.052	315.378	245.677	312.471	281.795	432.43	147.47	293.812	355.007	381.349	382.824	373.962	417.5	367.584	202.731	223.885	253.875	293.057	374.165	348.152	320.828	294.585	265.181	398.609
Nos2	165.937	170.092	191.315	273.537	96.1088	233.488	77.1646	211.29	172.905	231.22	178.86	177.392	182.242	116.959	185.688	185.321	161.113	242.47	159.48	297.995	126.227	140.092	120.203	257.231
Notch1	695.864	742.379	645.034	815.62	647.568	767.176	467.274	683.747	660.35	845.981	764.602	802.58	669.325	747.945	679.958	657.73	688.392	678.567	693.126	752.363	708.276	695.221	682.681	828.636
Nrp1	1810.01	1572.46	1960.19	1675.17	1260.61	1227	1619.6	1939.7	1452.22	2358.23	1692.37	1903.37	1580.53	1797.62	1670.29	1638.97	1978.27	1775.79	1578.45	1398.51	1565.57	2236.23	1837.92	1311.68
Nt5e	1819.19	1533.48	1522.15	1110.12	1727.16	1879.82	1437.83	1704.83	1812.74	1588.95	2304.27	1895.7	2329.38	1578.45	1616.47	1481.5	1981.2	1100.71	2236.81	1965	1577.84	1742.64	1399.31	1496.26
Nup107	825.095	709.601	752.714	684.841	735.279	692.126	695.339	761.734	715.532	785.71	814.808	777.649	652.757	740.082	704.178	696.294	829.976	844.284	750.375	805.471	717.041	805.2	689.104	734.383
Oas2	1189.85	1793.93	1147.89	1521.43	1422.97	1908.41	1086.31	1013.83	1250.8	1879.35	1576.27	1557.22	1197.83	1618.75	1391.31	1166.56	1331.87	1644.96	1320.82	1401.46	1656.73	1500.42	1395.64	1511.97
Oas3	232.464	345.499	227.905	279.527	234.207	395.501	199.771	223.079	273.153	342.995	275.089	290.54	266.736	306.648	270.01	231.384	234.346	307.012	261.711	295.044	312.062	219.957	260.593	322.029
Oasl1	1064.44	1673.45	1077.84	1301.8	1073.06	1897.69	761.357	1022.9	1263.68	1449.78	1460.17	1375.03	1113.33	1527.34	1235.23	903.039	1153.18	1334.46	1308.56	1206.73	1444.6	1331.53	1178.18	1439.31
Osm	4148.42	7009.19	4019.7	4455.46	6602.58	10092.4	3940.54	6428.49	8410.72	6202.4	9365.59	6775.43	7809.89	6995.89	5146.33	3676.43	5217.13	3281.2	6299.47	7570.84	8160.95	8731.51	6145.97	8082.14
Pdcd1	162.878	287.915	407.72	691.83	250.07	157.247	69.4481	211.29	183.941	255.329	116.102	162.05	84.494	305.665	311.273	352.432	112.291	514.595	165.614	233.085	143.759	200.318	311.06	119.779
Pdcd1lg2	74.9392	111.623	102.453	180.694	99.8412	156.056	0.857384	135.117	138.876	163.279	153.757	129.448	112.659	140.547	114.821	97.4811	54.6807	144.784	110.409	182.928	136.746	86.4117	95.4286	192.432
Pdgfc	638.512	439.403	479.855	514.13	181.954	306.156	622.461	486.965	411.109	347.378	388.054	337.525	248.512	391.172	603.709	445.628	667.886	464.007	263.756	241.936	440.042	593.098	447.78	361.301
Pdgfrb	155.996	117.824	130.679	153.74	64.3836	69.0935	127.75	116.074	79.0948	71.229	106.689	80.5457	1.65674	93.3703	124.689	118.906	130.843	130.829	83.8294	73.7611	149.018	113.906	106.44	115.852
Pecam1	487.869	427.001	629.352	724.774	377.904	276.374	228.064	403.537	349.489	667.361	528.213	573.409	276.676	407.881	430.58	663.086	593.677	610.536	498.887	489.774	436.536	329.935	413.83	384.864
Pik3cd	896.976	1155.21	834.257	1015.28	1021.74	900.598	843.666	976.651	924.306	1002.68	940.324	1030.79	970.852	1083.1	954.452	911.609	1009.64	954.181	893.498	905.787	1018.58	974.095	904.736	940.56
Pik3cg	630.865	682.138	714.032	600.983	735.279	674.257	739.923	744.504	730.247	887.623	793.889	791.074	922.807	820.676	601.018	761.638	701.085	669.845	838.294	687.454	627.63	784.251	665.247	651.912
Pin1	84.8801	126.683	110.816	123.791	116.637	115.553	76.3072	139.651	103.927	151.225	114.01	157.256	101.061	116.959	125.586	111.407	140.608	120.363	98.1417	120.968	112.202	109.978	113.78	119.779
Pla2g6	161.349	138.199	147.406	172.708	138.098	128.657	167.19	155.974	170.146	167.662	146.435	172.598	172.301	152.341	126.483	163.897	150.372	169.206	114.499	203.581	208.626	123.071	129.379	190.468
Plau	19072.8	20498.7	18140.4	12511.8	20469.3	31575.7	16316.9	21208.8	24987.5	21919.9	26840.6	24218.4	29307.8	22161.2	19478.4	18200	19846.2	13396.9	24842.1	18608.5	24458.3	22367.5	17723.1	26530.1
Plaur	12039.2	15305.6	11942	13606	11374.4	21826.4	6341.21	15055.1	17940.7	17474.1	21040.7	15447.5	20502.2	15163.3	11642.7	8824.72	12101	8756.83	14435	23426.5	14938.7	16396	13115.9	20154.3
Pml	619.395	743.265	505.991	746.737	715.684	558.704	567.588	506.916	564.7	618.048	521.937	623.27	548.383	709.614	643.179	598.813	578.054	736.132	617.475	525.179	615.358	581.315	631.297	490.898
Pou2f2	217.171	248.05	318.858	211.642	230.475	324.025	191.197	191.34	207.854	462.44	249.986	290.54	228.631	335.15	226.055	287.087	205.053	293.057	184.016	236.036	306.803	243.524	241.324	294.539
Ppbp	238.582	473.953	140.088	78.8666	186.619	248.975	212.631	349.128	249.241	143.554	825.268	539.848	453.948	149.392	98.6746	302.084	328.084	109.896	143.123	958.895	324.334	460.862	141.308	337.738
Prdm1	942.857	1001.95	797.667	985.333	1373.52	980.413	585.593	1066.43	1062.26	796.669	871.29	872.578	931.091	1057.54	1211.9	965.17	785.059	842.54	830.115	893.985	855.541	851.024	1175.42	840.417
Prkcd	4056.66	4274.44	4205.79	4055.14	4664.54	5215.37	3414.1	4214.93	4539.67	5091.23	4798.9	5038.9	4536.17	4676.38	4049.25	3992.44	4255.33	3869.05	4716.94	5222.29	4672.16	4352.01	4458.53	4710.66
Prkce	140.702	154.146	110.816	162.725	123.169	150.1	84.881	155.067	126.92	161.087	144.343	148.626	104.375	133.667	114.821	126.404	137.678	148.273	122.677	168.175	157.784	144.019	133.967	168.869
Psen1	1276.26	1305.81	1223.16	1226.92	1252.21	1109.07	1008.28	1300.39	1258.16	1195.55	1300.14	1305.99	1336.99	1237.4	1267.52	1192.27	1263.52	1287.36	1196.1	1454.57	1106.24	1192.74	1206.62	1044.63
Psen2	541.397	622.783	681.624	617.955	622.375	639.71	594.167	554.071	534.35	866.802	612.937	643.407	626.25	656.54	549.887	669.513	452.093	696.011	766.732	775.967	578.542	593.098	557.89	655.84
Psma2	3309.56	3571.92	3689.34	3700.74	3321.82	3211.66	3264.92	3204.72	3213.46	3484.74	3395.21	3319.63	3470.88	3591.32	3475.14	3455.76	3292.56	3738.22	3616.93	3608.39	2945.3	3296.74	3307.88	3020
Psmb10	645.394	688.339	703.578	761.711	554.259	618.268	691.052	604.853	551.824	726.536	587.833	586.833	612.996	854.092	624.341	613.81	531.184	706.477	660.412	551.733	634.643	583.933	678.093	685.293
Psmb7	2297.88	2274.97	2347	2296.12	2156.38	1735.68	2326.08	2135.57	2129.12	1947.29	2109.72	2082.68	2216.72	2215.33	2305.4	2435.96	2320.03	2253.75	2339.04	2003.35	1626.93	2293.84	2252.66	1714.22
Psmb8	4381.65	5328.65	5600.4	6525.96	4704.67	4147.99	4829.65	4284.75	4117.53	5474.77	3933.88	4444.4	4282.69	5614.01	5019.85	5366.82	4082.5	6300.73	4594.26	4520.08	3876.23	4718.6	4889.8	4524.12
Psmb9	1058.32	1389.08	1480.34	1690.14	1128.11	1026.87	1201.2	1077.31	954.656	1470.6	937.186	1131.48	954.285	1457.56	1284.56	1301.53	893.444	1648.45	1161.34	1153.62	1090.46	1120.73	1282.78	1178.16
Psmd7	1514.08	1331.5	1361.16	1472.51	1278.34	1379.49	1416.4	1445.48	1357.49	1323.76	1313.73	1246.54	1288.95	1355.34	1459.49	1392.59	1428.53	1386.79	1378.07	1138.87	1384.99	1495.18	1388.3	1364.7
Ptgs2	12810	14588	9440.28	12711.5	9462.52	20716.1	6953.39	15779.7	17376	14592.1	20529.2	13901.8	16534.3	14013.4	15640.8	10393	12644.9	9421.44	9004.5	15545.9	17379	16546.5	10454.9	18978.1
Ptprc	2965.45	4264.69	3755.2	4107.05	3727.72	4360.04	2383.53	3689.87	3852.65	4566.33	4024.88	4152.9	3823.77	4296.02	3702.99	3221.16	3267.17	3682.4	3643.51	4425.67	3671.11	4023.38	3820.81	3942.89
Pvr	1355.79	1259.74	1154.16	1173.02	1285.81	1825.02	865.101	1286.79	1411.75	1634.98	1588.82	1594.61	1734.61	1290.48	1280.98	1239.4	1426.58	1149.55	1451.68	1357.2	1384.99	1399.61	1023.1	1592.47
Pvrl2	259.993	205.527	239.405	243.588	206.214	147.717	228.922	180.458	199.576	235.604	209.193	223.418	183.899	168.066	254.76	263.52	207.982	214.56	196.283	162.274	231.417	229.122	228.478	235.631
Raet1	779.214	760.097	819.621	608.97	748.342	830.313	797.367	788.032	822.218	933.648	860.831	908.057	1169.66	744.996	717.633	684.51	818.258	729.154	1067.29	923.489	648.668	807.818	718.467	744.201
Rel	2483.7	2788.79	2456.77	2601.6	3174.39	3309.34	1273.22	2678.76	3144.48	3515.42	3483.07	3090.46	4269.43	3029.13	2459.69	2190.65	2422.55	1775.79	3612.84	3156.98	2528.05	2746.84	2476.55	3292.94
Rela	802.92	799.962	809.167	842.575	745.543	999.473	694.481	839.721	780.831	936.935	894.302	887.92	848.253	844.264	811.823	760.567	766.507	769.275	828.071	899.886	892.357	857.57	765.264	975.905
Relb	682.099	641.387	710.896	695.823	681.159	832.696	464.702	666.517	757.839	810.915	859.785	740.253	730.624	691.923	728.398	651.302	656.169	589.603	797.401	811.372	732.82	697.84	628.544	773.655
Reps1	783.038	813.25	756.895	770.696	715.684	751.689	679.048	761.734	735.766	745.165	772.97	769.019	785.297	755.808	783.117	742.356	764.554	676.823	768.777	705.156	745.092	784.251	750.582	773.655
Ripk2	510.045	518.248	502.854	503.149	388.168	625.415	344.668	533.214	515.036	475.59	577.374	552.313	627.906	508.131	461.976	447.77	572.195	425.631	457.995	519.278	489.131	507.996	434.016	555.696
Rora	279.875	348.156	326.176	507.142	404.03	329.981	126.893	352.755	335.693	282.724	314.836	263.691	160.704	290.922	363.302	355.645	297.815	282.591	327.139	377.657	250.702	369.214	423.005	296.502
Rps6	133.82	177.179	153.679	159.73	163.292	144.143	186.91	137.838	165.547	157.8	160.033	181.228	145.794	151.358	148.012	183.179	122.055	167.461	188.105	188.828	208.626	130.927	133.049	186.541
Rrad	351.755	380.048	329.312	421.287	406.83	295.434	298.37	322.83	362.365	425.182	357.721	361.497	410.873	359.721	437.756	340.648	335.896	334.923	453.905	418.963	326.087	314.224	297.297	302.393
Rsad2	1097.32	2162.47	1481.38	1829.9	965.754	2500.47	596.739	1437.32	1646.28	1971.4	2181.89	2036.66	1386.7	2285.11	1978.87	1021.94	1260.59	1962.44	1138.85	1292.29	1537.52	1700.74	1689.27	1934.14
Runx1	2092.18	1746.1	1921.51	1818.92	1873.66	1846.46	1360.67	1744.73	1825.62	2383.43	2117.04	2051.04	2117.32	1971.59	1885.58	1873.57	2164.77	1625.77	2024.17	1965	1686.54	1850	1704.87	1835.96
Runx3	191.171	227.675	169.361	210.644	234.207	308.538	191.197	224.893	226.248	257.52	235.343	283.828	228.631	259.471	222.466	214.244	201.147	198.86	220.819	200.63	262.974	255.307	214.714	243.485
S100a8	13817.1	39296.5	20657.8	29374.3	10867.8	48942	8424.66	30659.8	33625.4	26234.2	43209.9	26327.9	23741.2	24229.1	19416.5	13052.8	15060.6	16953.7	14766.2	71613.2	35380.5	37518.4	26300.7	33921
Sbno2	1433.78	1696.49	1326.66	1582.32	1576.93	2687.5	1129.17	1646.8	1838.49	1949.48	1999.89	1804.61	1605.39	1700.32	1585.07	1358.31	1488.1	1538.55	1541.64	1938.44	2168.66	1750.49	1674.59	2110.86
Sell	1602.02	3377.03	1742.74	3305.41	1709.43	2560.03	919.973	2712.32	2857.53	2187.28	2744.62	2048.16	1583.85	2729.36	2382.54	1755.73	1529.11	2435.17	1284.02	3670.35	2284.36	3004.77	2547.21	2224.75
Selplg	3490.79	4204.45	4216.24	4511.37	4141.08	3875.19	3024.85	3844.03	3987.85	4055.67	3607.54	3709.9	3846.96	4518.14	3958.65	3763.2	3573.78	4012.09	3807.08	4537.78	3457.23	3943.51	3788.7	3510.9
Serpinb2	202.642	194.897	101.407	176.701	155.827	313.303	72.0203	272.955	207.854	101.912	390.146	202.323	253.482	170.032	149.806	155.327	168.924	57.5648	171.748	480.922	173.563	298.513	115.615	247.413
Serping1	160.584	89.4753	168.315	236.6	77.4469	85.7712	87.4532	110.633	100.248	153.416	152.711	129.448	69.5833	84.5247	97.7775	131.76	77.1389	108.152	130.856	191.779	206.873	136.164	115.615	229.74
Sh2b2	516.927	481.04	402.493	486.177	531.864	760.028	341.239	516.891	580.335	517.232	660.005	578.203	662.698	475.697	423.404	424.204	498.962	378.532	621.564	728.76	510.169	530.253	429.429	754.019
Sh2d1b1	209.524	304.747	324.085	237.598	236.073	233.488	300.942	227.613	245.562	318.887	269.859	313.553	279.99	260.454	289.744	306.369	230.44	354.111	241.265	262.59	276.999	240.905	223.89	245.449
Sigirr	108.585	111.623	124.407	133.774	79.3131	60.7546	89.168	116.981	86.4525	83.2831	85.7693	87.2578	71.24	74.6962	100.469	127.475	102.526	127.34	87.9186	2.95044	103.436	116.525	86.2527	80.5073
Siglec1	571.22	640.501	594.853	446.245	629.839	1506.95	678.191	632.964	725.649	915.018	824.222	830.388	646.13	817.727	527.461	490.619	752.837	603.558	691.081	604.841	1167.6	840.55	685.434	1068.19
Slamf6	48.9399	99.2201	83.6348	88.8497	76.5138	54.7983	54.8726	74.3597	59.781	99.7206	55.4362	73.8335	62.9563	74.6962	67.2781	65.3445	37.1048	104.663	94.0525	73.7611	68.3731	77.2468	72.489	72.6529
Slamf7	179.701	360.559	447.446	631.931	265.932	265.653	133.752	239.402	223.489	517.232	226.975	407.523	217.034	457.023	399.184	302.084	190.406	600.07	363.942	309.797	171.809	243.524	289.038	247.413
Slc11a1	773.097	986	950.301	967.363	710.085	1449.77	572.733	1046.48	1044.79	1273.36	1211.23	1083.53	927.777	1251.16	905.115	759.496	802.635	1051.87	907.811	1138.87	1009.82	1009.45	1050.63	1044.63
Slc7a11	666.041	889.437	590.671	780.679	506.671	1340.18	310.373	978.465	1077.9	1022.41	1392.18	992.438	972.509	1044.76	697.898	413.491	578.054	465.752	783.089	1702.41	901.123	996.353	733.148	1256.7
Smad2	560.514	574.945	568.717	558.056	575.72	412.178	477.563	567.673	537.109	587.365	531.351	554.231	604.712	508.131	568.724	570.961	581.959	591.348	617.475	516.328	445.302	477.883	517.516	496.789
Smad3	586.514	646.702	559.308	691.83	546.794	866.051	439.838	812.516	661.269	793.381	657.913	650.119	627.906	710.597	660.223	591.314	655.192	650.657	562.27	669.751	671.459	721.407	612.945	683.33
Smad4	1248.73	1180.01	1223.16	1214.94	1172.9	1173.4	931.119	1255.95	1151.47	1206.51	1152.66	1179.42	1189.54	1170.57	1222.67	1130.14	1188.33	1128.62	1163.39	1286.39	1102.74	1211.07	1228.64	1062.3
Smn1	1204.38	1239.37	1209.57	1013.29	1144.91	1329.45	1280.07	1193.38	1235.17	1312.8	1279.22	1261.88	1491.07	1333.72	1179.61	1302.6	1297.69	1121.64	1261.53	1174.28	1162.34	1081.46	1030.44	1315.61
Socs1	383.107	528.879	472.537	693.826	483.343	318.068	468.132	430.742	423.065	505.178	538.673	406.564	452.291	592.655	592.048	465.981	373.001	512.85	576.583	516.328	298.037	433.368	470.72	377.01
Socs3	1256.38	1758.5	1287.98	1260.87	1474.29	2620.79	797.367	1573.34	1948.86	1822.37	2185.02	1874.6	2384.06	1489.01	1167.95	1148.35	1200.05	1086.75	1662.28	1979.75	2149.37	1990.09	1462.63	2048.03
Spn	533.75	728.205	783.031	907.465	725.015	533.688	565.874	621.176	676.904	758.315	494.742	549.437	646.13	712.563	648.561	769.137	543.878	931.504	629.743	593.039	643.409	621.902	542.291	565.514
Spp1	67891.1	67552.9	59148.6	47300	62088.2	103195	77201.4	81203.5	89595.1	64454.6	99464.1	73539.2	122175	65182.3	60683.1	64467.1	80731.2	45565.2	78830.3	113017	79284.8	76020	47187.6	78410.1
St6gal1	688.217	706.943	542.581	473.199	691.424	715.951	561.587	666.517	682.423	519.424	687.2	710.528	616.309	635.901	657.532	530.254	694.25	432.608	558.181	690.404	764.377	780.324	697.363	606.75
Stat1	2018	2484.93	2902.13	3813.55	2270.22	1689.22	1917.11	1937.89	1542.35	3358.72	1836.72	2296.51	1949.99	2968.19	2761.99	2532.37	1908.94	3530.64	2281.79	2383.96	1563.82	1850	2322.4	1794.72
Stat2	1216.61	1311.12	1280.66	1486.49	1006.81	682.596	1088.02	893.223	868.204	1491.43	1079.44	1248.46	1020.55	1395.64	1289.05	1243.69	1087.76	1568.21	1183.83	985.449	829.243	1033.01	1129.54	830.599
Stat3	2989.92	3661.4	3260.71	4101.06	3159.46	3857.32	2078.3	3453.19	3413.03	3898.96	3833.47	3590.04	3113.02	3464.53	3304.7	3058.34	2998.65	3504.48	3212.1	4310.6	3450.21	3540.26	3284.94	3809.37
Stat4	129.996	179.836	176.679	282.522	171.69	128.657	61.7317	158.695	169.226	152.32	141.206	127.531	112.659	214.26	176.717	203.532	115.22	169.206	108.365	141.621	159.537	137.473	170.67	106.034
Stat5b	435.871	544.825	525.854	533.098	528.132	449.108	438.123	506.009	501.24	524.903	517.754	482.315	493.71	506.165	482.608	508.83	443.305	528.55	462.084	569.436	490.884	552.511	501.918	441.808
Stat6	2482.93	2803.85	2572.82	2578.64	2469.9	3153.28	2215.48	2852.87	2830.86	2903.95	2922.43	3012.79	2970.54	2703.81	2602.32	2397.39	2536.8	2468.31	2815.44	3189.43	2696.36	2850.28	2749.08	2790.26
Syk	2660.34	3351.34	2794.45	3025.88	3100.68	4114.64	1769.64	3332.58	3508.68	3541.72	3879.49	3573.74	3575.26	3384.92	2700.99	2323.48	2663.73	2579.95	3052.62	4641.05	3089.06	3417.19	3310.64	3933.07
Tab1	290.58	319.808	321.994	309.476	332.182	272.8	385.823	316.482	284.19	321.078	271.951	341.36	296.557	336.133	351.64	335.292	340.778	378.532	235.131	286.193	289.271	341.719	312.896	269.012
Tal1	65.7629	0.885894	73.1805	51.9122	82.1124	70.2847	68.5907	77.987	68.0583	83.2831	75.3096	59.4504	71.24	65.8506	73.5574	59.9884	60.5394	80.2419	63.3832	106.216	101.683	52.3707	50.467	58.9078
Tank	1288.49	1448.44	1383.11	1344.72	1568.53	1591.53	889.965	1358.43	1501.88	1550.6	1588.82	1493.93	1388.35	1432.01	1411.05	1259.76	1362.14	1282.13	1441.46	1546.03	1362.2	1482.09	1468.13	1423.6
Tap1	1990.48	2430.89	2695.13	3265.48	2096.66	1670.16	1902.54	1878.04	1592.01	2750.53	1687.14	2063.5	1845.61	2622.23	2458.79	2535.58	1837.66	2839.86	1915.81	2044.66	1569.08	2123.63	2346.26	1739.74
Tap2	244.699	315.378	338.721	419.291	293.925	315.686	312.088	263.886	274.073	350.666	246.848	266.568	243.541	327.287	273.598	310.654	281.215	427.375	339.407	306.846	294.53	259.235	250.5	341.665
Tapbp	1835.24	1834.69	1896.42	2208.26	1660.91	1543.88	1588.73	1392.88	1520.28	2017.42	1528.16	1667.49	1494.38	1942.1	1855.98	1844.64	1699.01	2074.08	1615.25	1619.79	1649.72	1564.57	1646.14	1655.31
Tbk1	660.688	719.346	723.441	763.708	732.48	836.269	559.872	773.522	717.372	839.406	776.107	799.704	757.132	726.322	678.164	664.157	689.368	723.921	756.509	976.597	774.896	730.571	700.115	748.128
Tcf7	103.997	214.386	135.907	209.645	146.496	75.0498	72.8777	163.229	122.321	72.3248	76.3556	66.1625	69.5833	154.307	130.968	194.962	108.385	146.529	77.6955	2.95044	96.4237	151.875	148.648	72.6529
Tfe3	525.339	539.509	553.035	471.203	529.998	603.972	480.993	548.63	591.372	692.565	622.35	634.777	639.503	587.741	496.064	543.109	524.349	469.241	507.065	628.445	552.245	589.17	590.923	634.24
Tfeb	227.112	279.942	266.586	243.588	282.728	418.135	228.922	291.998	261.197	294.778	291.825	301.087	271.706	316.476	272.701	235.669	225.558	261.658	308.737	277.342	296.284	303.75	288.121	284.721
Tfrc	3779.84	3782.77	3095.53	3637.85	6782.67	5396.44	2687.9	3990.94	4445.86	2120.43	3153.59	2730.88	2448.67	4503.4	4818.91	3351.85	3242.76	3548.09	2482.17	2805.87	4028.76	3608.34	6080.82	4168.71
Tgfb1	4670.7	4896.33	4427.42	4394.57	5152.55	6305.38	3893.38	4921.34	5314.07	5330.12	5682.74	5428.2	5626.31	5543.25	4496.87	4393.08	4854.87	4231.89	5436.64	5349.16	4835.21	5260.64	4713.62	5641.4
Tgfb2	65.7629	0.885894	62.7261	65.8885	0.933095	55.9895	73.735	69.8256	68.978	46.0249	62.758	66.1625	72.8968	36.3653	56.5136	48.2049	54.6807	81.9863	2.04462	91.4638	77.1389	74.6283	31.1978	74.6165
Tgfb3	386.931	337.525	453.719	318.461	333.115	377.632	298.37	345.501	335.693	554.49	332.617	472.726	354.543	269.3	345.361	423.132	371.048	472.729	349.63	460.269	399.72	386.234	327.577	369.155
Tgfbr1	2723.81	2340.53	3046.4	1997.62	2979.37	2992.46	1882.82	2217.19	2375.6	3378.45	2766.58	3029.09	2625.94	2877.77	2668.7	2660.91	2584.64	2712.52	2952.43	2501.98	2429.88	2280.74	2848.18	2283.66
Tgfbr2	4003.13	4386.95	3804.34	3532.02	5311.18	5353.55	3528.99	4360.02	4552.55	3953.76	4116.93	4054.13	3909.92	4478.82	4597.34	3974.23	4287.56	3872.54	3588.31	4348.96	4470.55	4210.61	4753.99	4294.37
Thbd	649.218	737.949	557.217	570.036	554.259	708.804	439.838	711.858	583.094	629.007	802.257	772.855	796.894	568.084	531.946	583.815	681.556	472.729	738.107	947.093	529.454	722.716	597.346	610.677
Thbs1	5127.98	5860.19	4111.7	5076.41	4339.83	7251.24	2978.55	6307.88	5243.25	4259.49	6834.35	5880.79	4441.73	4444.42	5689.94	4742.3	4600.02	4451.68	4107.64	7859.98	4759.82	6038.34	4729.22	7159.26
Thy1	393.048	578.489	684.76	1149.06	473.079	277.565	234.066	516.891	400.992	381.349	300.192	281.91	172.301	507.148	587.562	532.397	437.446	907.082	406.879	300.945	364.657	435.986	547.797	312.211
Ticam1	117.762	124.025	131.725	142.758	151.161	172.734	96.8844	141.465	112.204	168.758	133.884	156.297	172.301	133.667	115.718	113.549	110.338	92.4526	155.391	171.126	163.044	163.658	112.863	172.796
Ticam2	249.287	381.82	307.358	279.527	307.921	325.216	255.5	347.314	297.985	341.899	331.572	427.659	326.379	299.768	287.95	343.862	328.084	305.268	368.031	362.905	268.233	369.214	302.802	270.976
Tie1	159.819	103.65	187.133	196.667	79.3131	1.19127	66.876	75.2665	80.0145	184.1	148.527	192.734	71.24	65.8506	99.5716	186.392	174.783	193.627	184.016	91.4638	145.512	65.4634	100.016	104.07
Tigit	116.997	164.776	208.042	332.438	174.489	108.405	63.4464	158.695	115.883	117.254	87.8612	93.97	64.613	178.878	108.542	182.108	41.987	230.259	194.239	159.324	166.55	142.71	125.709	129.597
Timd4	64.9982	102.764	89.9074	99.8311	87.7109	120.318	61.7317	77.987	107.606	348.474	326.342	315.471	311.468	94.3531	137.247	119.977	60.5394	155.251	202.417	386.508	152.525	60.2263	50.467	72.6529
Tirap	194.995	213.5	172.497	169.713	152.095	206.089	222.062	200.408	210.613	198.345	239.526	227.254	185.555	228.02	198.246	168.182	178.689	251.192	141.079	244.887	196.354	196.39	209.209	206.177
Tlr1	382.343	579.374	385.766	531.101	341.513	563.469	353.242	645.66	487.445	634.486	601.431	590.668	566.607	507.148	345.361	398.494	415.964	390.743	445.727	843.827	571.529	615.356	524.857	518.388
Tlr2	2979.98	2878.27	3013.99	2237.22	2927.12	3782.27	2007.99	2814.79	3301.75	4502.77	3808.37	3666.75	4882.43	3062.54	2660.63	2490.59	3106.06	2382.83	3999.27	3894.59	2726.16	2860.75	2564.64	3406.83
Tlr3	123.114	155.031	166.224	152.742	126.901	134.613	145.755	126.049	120.482	214.783	137.022	179.31	120.942	174.946	150.703	142.472	151.348	193.627	143.123	156.374	115.708	136.164	138.555	137.451
Tlr4	666.041	1110.02	827.985	829.596	711.019	1085.24	583.879	1102.7	1112.85	1125.42	1323.15	1060.52	957.598	1038.87	845.91	727.359	783.106	868.706	866.918	1484.07	832.75	1171.79	1072.65	820.781
Tlr5	95.5857	101.878	82.5894	87.8514	91.4433	97.6839	92.5975	101.564	90.1313	106.296	122.378	129.448	77.867	111.061	98.6746	82.484	96.6677	81.9863	124.722	115.067	91.1642	117.834	87.1703	111.925
Tlr6	306.639	499.644	401.447	475.196	295.791	669.492	264.074	580.368	558.262	555.586	670.465	563.82	427.44	475.697	412.639	357.788	404.247	390.743	298.514	793.67	529.454	623.211	510.176	565.514
Tlr7	582.69	532.422	563.49	461.22	471.213	603.972	471.561	574.928	572.058	650.923	588.879	636.694	700.803	595.604	480.814	455.269	538.996	481.451	619.519	622.544	559.257	536.8	623.038	500.716
Tlr8	1137.09	939.933	1144.75	1010.29	976.018	1079.29	993.708	1016.55	928.904	1634.98	1118.14	1391.33	1234.27	991.691	923.953	1038.01	1014.52	1467.03	1378.07	1484.07	1004.56	1008.14	1005.67	885.58
Tlr9	235.523	245.393	273.904	239.595	288.326	231.106	272.648	196.781	217.971	392.307	259.4	305.882	318.095	342.03	240.407	263.52	203.1	308.757	349.63	289.144	224.404	201.627	229.396	204.214
Tmed1	181.23	178.951	186.088	190.677	174.489	200.133	204.915	177.738	181.182	176.429	150.619	158.215	147.45	148.41	165.953	179.965	174.783	209.327	145.168	215.382	199.86	161.04	212.879	215.995
Tmem173	367.049	400.424	423.401	402.319	376.037	352.615	440.695	395.376	376.16	524.903	398.513	441.083	356.2	461.937	340.876	414.563	413.035	460.519	492.753	380.607	438.289	398.017	355.104	392.718
Tnf	1279.32	1248.22	1122.8	965.367	1275.54	3432.04	867.673	1528.91	2263.4	2431.65	2680.81	1741.32	3457.63	1700.32	1345.56	1148.35	1763.45	800.674	1805.4	1914.84	1451.61	1526.61	961.626	2823.64
Tnfaip3	6614.53	8058.97	6255.89	7849.72	6295.59	10763.1	2822.51	8161.43	9198.91	8828.01	11460.7	8756.47	10603.2	8045.57	6532.26	4630.89	6648.59	4442.96	5888.5	11261.8	8020.69	9479.1	7807.71	11255.3
Tnfrsf10b	247.758	186.924	202.814	257.564	99.8412	115.553	175.764	160.508	137.956	130.404	162.125	149.585	97.7479	162.169	206.32	166.039	212.864	205.838	112.454	100.315	227.91	196.39	157.824	178.687
Tnfrsf11a	1699.13	1583.09	1476.15	1369.68	2233.83	2034.68	1556.15	1716.62	1665.59	1567.04	1682.96	1622.42	1648.46	1953.9	1707.97	1461.15	1472.47	1657.17	1782.91	1678.8	1618.16	1368.18	2197.61	1680.83
Tnfrsf12a	2174.76	1659.28	1991.55	1960.68	1839.13	1387.83	1947.98	1666.75	1626.04	1890.31	2034.41	1565.85	1732.95	1809.42	2347.56	1904.63	2065.17	1782.77	1842.2	1360.16	1705.82	1812.03	1760.84	1655.31
Tnfrsf13b	152.172	169.206	146.361	162.725	201.549	200.133	174.049	154.16	197.737	180.812	194.55	176.433	203.78	169.049	167.747	176.751	208.959	136.062	208.551	188.828	150.772	183.297	153.236	147.269
Tnfrsf14	388.46	543.053	553.035	677.853	515.069	499.141	463.845	481.524	424.905	722.152	474.869	562.861	434.067	665.386	469.153	488.477	398.388	612.28	517.289	554.684	515.428	523.707	564.313	541.951
Tnfrsf1a	1972.12	2160.69	1968.55	2420.9	1849.39	3031.77	1515	2259.81	2096.01	2601.5	2286.48	2170.9	2016.26	2185.85	2118.81	2031.03	2031	2011.28	2015.99	2466.57	2282.61	2308.24	2182.93	2458.42
Tnfrsf1b	1483.49	1922.39	1736.47	1905.78	1639.45	3393.92	962.842	1938.79	2105.21	2391.1	2492.54	2092.27	2451.98	1747.5	1672.09	1331.53	1533.01	1437.38	1889.23	2717.36	2359.75	1910.22	1724.14	3184.95
Tnfrsf4	94.0563	132.884	116.043	220.627	138.098	55.9895	54.0152	124.235	111.285	79.9956	72.1717	90.1345	64.613	185.758	90.6012	109.265	46.8692	78.4975	120.633	79.662	77.1389	155.803	151.401	109.961
Tnfrsf9	84.1154	131.112	129.634	153.74	106.373	91.7275	0.857384	107.005	110.365	90.9539	90.9991	88.2167	77.867	109.096	97.7775	88.9113	119.126	104.663	118.588	209.482	1.75316	79.8653	77.0769	111.925
Tnfsf10	112.409	165.662	148.452	174.704	125.968	96.4926	101.171	98.844	96.5693	131.5	89.9532	114.106	112.659	166.101	124.689	108.193	107.409	172.694	120.633	112.117	120.968	82.4839	130.297	90.3252
Tnfsf12	458.046	474.839	524.809	381.355	468.414	490.802	392.682	531.4	499.401	601.611	565.868	578.203	642.817	463.903	461.079	443.485	550.713	376.788	588.85	595.99	452.315	458.244	461.544	471.262
Tnfsf13b	117.762	186.038	223.723	163.723	127.834	129.848	191.197	139.651	130.598	329.845	130.746	189.858	187.212	173.964	178.511	281.731	149.396	226.771	145.168	132.77	113.955	154.494	138.555	147.269
Tnfsf14	390.754	647.588	464.173	518.123	587.85	916.084	285.509	613.014	790.948	613.665	830.498	652.995	748.849	578.896	470.05	367.429	458.928	357.6	785.134	843.827	597.827	768.54	492.742	856.126
Tnfsf8	51.9986	63.7843	50.1809	43.9257	69.049	58.3721	65.1612	53.5027	59.781	81.0915	76.3556	63.2859	66.2698	47.1766	69.0722	65.3445	62.4923	1.74439	63.3832	2.95044	56.101	72.0097	48.6319	76.5801
Tollip	1681.54	1943.65	1782.47	1776	1837.26	2451.63	1394.96	2061.21	1976.45	1963.73	2247.78	2091.31	1969.87	1769.12	1812.02	1663.61	1863.05	1620.54	1946.48	2478.37	1938.99	2076.5	1897.56	2159.95
Tpsab1	1969.83	1832.03	2618.82	4106.05	616.776	444.343	874.532	1595.11	733.926	528.19	255.216	261.773	666.011	558.256	3099.28	3198.67	1784.94	2522.39	337.362	289.144	750.351	577.387	820.319	724.565
Traf2	474.87	459.779	474.628	557.058	438.555	391.927	461.273	459.761	446.978	472.303	456.042	478.48	447.321	430.486	485.3	510.972	465.763	544.249	451.861	424.864	426.017	497.522	406.489	483.044
Traf3	512.339	465.98	472.537	506.144	512.269	587.295	302.657	448.879	508.598	572.024	521.937	489.986	521.875	491.422	465.565	459.554	536.067	483.196	554.092	475.022	476.859	449.079	433.099	498.752
Traf6	882.447	942.591	882.348	809.63	998.412	1082.86	569.303	1015.64	962.933	879.952	943.462	866.825	1007.3	894.389	980.467	841.98	935.431	788.464	877.141	979.548	760.87	962.312	913.912	809
Trem1	1714.42	2504.42	1730.2	1891.8	1573.2	3066.32	998.853	2447.52	2780.27	2923.68	3658.79	2751.02	2733.63	2365.71	1775.25	1356.17	1746.85	1477.5	2122.31	4918.39	2405.33	2529.51	2036.12	2694.05
Trem2	1656.31	1909.99	2023.96	1536.4	1913.78	2274.13	1625.6	1917.03	1864.25	2174.13	1845.09	2011.72	2059.33	2000.09	1690.92	1610.05	1757.6	1817.65	1993.5	1885.33	1968.8	1723	1959.96	2258.13
Trp53	434.341	360.559	350.221	390.34	303.256	484.846	383.251	368.171	379.839	393.403	363.996	375.88	329.692	379.378	384.831	340.648	364.213	388.999	323.05	371.756	478.612	387.543	365.198	477.153
Twist1	308.933	181.608	227.905	235.601	69.9821	1.19127	277.792	186.806	149.912	128.212	171.539	128.49	54.6726	103.199	331.008	258.164	257.781	221.537	120.633	85.5629	189.341	166.277	208.291	90.3252
Txk	71.8804	121.367	111.862	166.718	111.038	89.345	0.857384	107.005	93.8101	77.804	67.9878	0.958877	56.3293	111.061	98.6746	115.692	72.2567	137.807	69.517	2.95044	71.8795	78.5561	120.203	80.5073
Txnip	1497.25	1868.35	1810.69	1955.69	1436.03	2112.12	2673.32	1851.74	1729.97	1901.27	1539.66	1754.75	1259.13	2235.97	2042.56	2069.6	1372.88	2245.03	1506.88	1820.42	2010.87	1793.7	1968.21	1900.76
Tyk2	155.996	193.125	151.588	220.627	189.418	315.686	180.051	179.552	183.022	244.37	170.493	208.076	218.69	210.329	134.556	157.469	160.136	197.116	214.685	230.135	282.258	178.06	168.835	267.048
Ubc	17479.9	17807.3	15864.5	16011.9	15575.2	17908.3	14716.1	19316.3	17990.4	18701.4	22099.2	16072.7	16819.3	17362	18544.5	15415.9	17743.9	15453.5	16694.3	19579.2	17529.8	18895.4	17593.7	17817.6
Ulbp1	253.111	223.245	286.449	269.544	218.344	201.324	242.64	233.961	239.124	288.203	218.607	257.938	212.063	255.54	251.172	266.734	273.404	261.658	271.934	221.283	206.873	251.379	238.571	210.104
Usp18	304.345	393.337	339.767	338.427	265.932	390.736	303.514	208.57	333.854	401.074	402.697	414.235	336.319	411.812	374.066	279.589	361.283	382.021	298.514	318.648	362.904	311.606	289.956	325.956
Vcam1	388.46	291.459	366.948	483.183	134.366	177.499	239.21	264.793	204.175	488.74	254.17	349.99	218.69	253.574	348.949	316.01	291.956	530.294	208.551	141.621	359.397	278.874	302.802	304.357
Vegfa	5342.86	5667.95	5194.77	5568.58	5517.39	5559.64	3085.73	5659.5	5646.08	5562.44	5639.85	5958.46	5576.6	5211.04	5708.77	5247.91	5527.64	5032.56	5344.63	5319.65	5066.62	5683.53	4868.69	5276.17
Vegfc	219.465	153.26	148.452	201.659	151.161	109.597	132.895	175.924	161.868	103.008	139.114	142.873	97.7479	122.856	174.026	168.182	187.477	197.116	149.257	115.067	182.328	128.308	154.154	147.269
Vhl	155.996	184.266	162.042	145.753	141.83	154.865	153.472	159.601	152.671	179.716	156.895	158.215	132.54	143.495	153.394	159.612	142.561	156.995	165.614	200.63	199.86	168.896	133.049	174.76
Vim	53616.7	53600.1	56358.4	55382.3	60431	63356.3	44015.5	55247.5	55005.8	48813.8	57559.6	51422.7	53817.7	52151.7	56705.6	53178.6	56018.5	48269	54119	59188.9	51604.2	50816.6	58216	61305.3
Xaf1	714.216	905.383	940.892	998.311	726.881	894.641	798.225	623.896	633.678	989.535	735.315	829.429	728.968	991.691	843.219	701.65	800.682	1058.84	819.892	778.917	822.231	793.416	690.022	738.31
Xbp1	2636.63	3174.16	2633.45	2930.04	2772.23	3217.61	2357.81	2891.87	3165.63	2750.53	3157.77	2989.78	2919.18	2766.71	2752.12	2744.47	2919.56	2679.38	2825.66	3449.07	2934.79	2945.85	2855.52	2880.59
Xcl1	166.701	412.826	325.13	577.024	341.513	164.395	114.032	359.103	268.554	136.979	135.976	93.97	97.7479	366.601	329.214	289.23	237.275	418.653	100.186	100.315	196.354	379.688	318.401	164.942
Ythdf2	967.327	849.572	889.666	944.402	895.771	929.188	908.827	892.317	823.138	955.564	857.693	876.414	823.402	968.102	904.218	964.099	897.35	866.961	936.435	852.679	983.521	868.045	891.89	846.308
Yy1	2568.58	2450.38	2325.05	2427.89	2325.27	2247.92	2102.31	2398.55	2259.72	2342.89	2227.91	2335.82	2326.07	2341.14	2372.68	2405.96	2462.59	2415.98	2341.09	2369.21	2224.76	2389.41	2348.09	2067.66
Zap70	64.2336	123.139	113.952	214.637	113.838	61.9459	0.857384	110.633	83.6934	82.1873	55.4362	56.5738	51.3591	139.564	108.542	113.549	55.6572	150.017	2.04462	112.117	71.8795	83.7931	111.945	1.96359
Zbp1	1832.19	2329.01	2282.19	2783.29	1973.5	1720.19	1542.43	1470.87	1499.12	2388.91	1684.01	1734.61	1676.63	2622.23	2065.89	1812.51	1753.69	2513.66	2054.84	1705.36	1541.03	1780.6	1862.69	1727.96

## Sheet: metadata_FigureS5
ID	Number	Type	Vector	Batch
20210625_01	1	Tumor	Control	1
20210625_02	2	Tumor	Control	1
20210625_03	3	Tumor	Control	1
20210625_04	4	Tumor	Control	1
20210625_05	5	Tumor	Control	1
20210625_06	6	Tumor	Control	1
20210625_07	7	Tumor	B7H4	1
20210625_08	8	Tumor	B7H4	1
20210625_09	9	Tumor	B7H4	1
20210625_10	10	Tumor	B7H4	1
20210625_11	11	Tumor	B7H4	1
20210625_12	12	Tumor	B7H4	1
20210915_01	13	Tumor	Control	2
20210915_02	14	Tumor	Control	2
20210915_03	15	Tumor	Control	2
20210915_04	16	Tumor	Control	2
20210915_05	17	Tumor	Control	2
20210915_06	18	Tumor	Control	2
20210915_07	19	Tumor	B7H4	2
20210915_08	20	Tumor	B7H4	2
20210915_09	21	Tumor	B7H4	2
20210915_10	22	Tumor	B7H4	2
20210915_11	23	Tumor	B7H4	2
20210915_12	24	Tumor	B7H4	2
